# Supplementary material for: Phytotoxicity and hormesis in common mobile organic compounds in leachates of wood-derived biochars
Source: Biochar. 2024 May 22;6(1):51. doi: 10.1007/s42773-024-00339-w (PMC11111554; doi:10.1007/s42773-024-00339-w)
Supplement: Supplementary file 1 — Supplementary Material 1. [file 42773_2024_339_MOESM1_ESM.txt]

Experiment 1
Column	Description
batch	Batch number
dish	Petri dish code
chemnum	Chemical number
chem	Chemical name
sp	Seed species
conc	Concentration (mol/L)
concmM	Concentration (mmol/L)
rep	Replicate number
rad1	Radicle length (mm) measurement 1
rad2	Radicle length (mm) measurement 2
rad3	Radicle length (mm) measurement 3
radlen	Mean of rad1-rad3 (mm)
cotnum	Number of germinants with cotyledons in dish
germnum	Number of germinants in dish
cot	Percent seeds forming cotyledons
germ	Percent seeds germinating
Experiment 2
Column	Description
dish	Petri dish code
sp	Seed species
chem	Chemical name
conc	Concentration (mol/L)
concmM	Concentration (mmol/L)
seeds	Seeds per dish
germnum	Number of germinants per dish
germ	Percent seeds germinating
cotnum	Number of germinants with cotyledons in dish
cot	Percent seeds forming cotyledons
rad1	Radicle length (mm) measurement 1
rad2	Radicle length (mm) measurement 2
rad3	Radicle length (mm) measurement 3
rad4	Radicle length (mm) measurement 4
rad5	Radicle length (mm) measurement 5
rad6	Radicle length (mm) measurement 6
rad7	Radicle length (mm) measurement 7
rad8	Radicle length (mm) measurement 8
rad9	Radicle length (mm) measurement 9
rad10	Radicle length (mm) measurement 10
rad11	Radicle length (mm) measurement 11
rad12	Radicle length (mm) measurement 12
radlen	Mean of rad1-rad12 (mm)
