# Supplementary material for: Phytotoxicity and hormesis in common mobile organic compounds in leachates of wood-derived biochars
Source: Biochar. 2024 May 22;6(1):51. doi: 10.1007/s42773-024-00339-w (PMC11111554; doi:10.1007/s42773-024-00339-w)
Supplement: Supplementary file 2 — Supplementary Material 2. [file 42773_2024_339_MOESM2_ESM.txt]

batch	dish	chemnum	chem	sp	conc	concmM	rep	rad1	rad2	rad3	radlen	cotnum	germnum	cot	germ
1	37	1	AceticAcid	Lettuce	0.00001	0.01	1	22	2.3	4.9	9.73	8	21	32	84
1	118	1	AceticAcid	Lettuce	0.00001	0.01	2	37	2.1	19	19.37	6	20	24	80
1	199	1	AceticAcid	Lettuce	0.00001	0.01	3	3.1	17	2.1	7.4	11	25	44	100
1	38	1	AceticAcid	Lettuce	0.00003	0.03	1	2.2	0.9	2.8	1.97	2	24	8	96
1	119	1	AceticAcid	Lettuce	0.00003	0.03	2	5.2	16	2.3	7.83	6	20	24	80
1	200	1	AceticAcid	Lettuce	0.00003	0.03	3	9	13	19	13.67	8	24	32	96
1	39	1	AceticAcid	Lettuce	0.0001	0.1	1	1	2.3	0.6	1.3	3	21	12	84
1	120	1	AceticAcid	Lettuce	0.0001	0.1	2	8	2.8	1.5	4.1	6	24	24	96
1	201	1	AceticAcid	Lettuce	0.0001	0.1	3	12	1.1	2.4	5.17	5	22	20	88
1	40	1	AceticAcid	Lettuce	0.0003	0.3	1	1	0	21	7.33	4	19	16	76
1	121	1	AceticAcid	Lettuce	0.0003	0.3	2	1	3.8	13	5.93	3	23	12	92
1	202	1	AceticAcid	Lettuce	0.0003	0.3	3	17	6	13	12	7	25	28	100
1	41	1	AceticAcid	Lettuce	0.001	1	1	1.1	2.5	0.7	1.43	3	19	12	76
1	122	1	AceticAcid	Lettuce	0.001	1	2	12	1.1	0.4	4.5	2	19	8	76
1	203	1	AceticAcid	Lettuce	0.001	1	3	15	10	4.7	9.9	9	22	36	88
1	42	1	AceticAcid	Lettuce	0.003	3	1	0	0	0	0	0	1	0	4
1	123	1	AceticAcid	Lettuce	0.003	3	2	0	0	0	0	0	0	0	0
1	204	1	AceticAcid	Lettuce	0.003	3	3	0	0	0	0	0	1	0	4
1	43	1	AceticAcid	Lettuce	0.01	10	1	0	0	0	0	0	0	0	0
1	124	1	AceticAcid	Lettuce	0.01	10	2	0	0	0	0	0	0	0	0
1	205	1	AceticAcid	Lettuce	0.01	10	3	0	0	0	0	0	0	0	0
1	44	1	AceticAcid	Lettuce	0.03	30	1	0	0	0	0	0	0	0	0
1	125	1	AceticAcid	Lettuce	0.03	30	2	0	0	0	0	0	0	0	0
1	206	1	AceticAcid	Lettuce	0.03	30	3	0	0	0	0	0	0	0	0
1	45	1	AceticAcid	Lettuce	0.1	100	1	0	0	0	0	0	0	0	0
1	126	1	AceticAcid	Lettuce	0.1	100	2	0	0	0	0	0	0	0	0
1	207	1	AceticAcid	Lettuce	0.1	100	3	0	0	0	0	0	0	0	0
1	28	1	AceticAcid	Radish	0.00001	0.01	1	37	58	28	41	23	24	92	96
1	109	1	AceticAcid	Radish	0.00001	0.01	2	36	34	24	31.33	25	25	100	100
1	190	1	AceticAcid	Radish	0.00001	0.01	3	41	22	24	29	25	25	100	100
1	29	1	AceticAcid	Radish	0.00003	0.03	1	38	53	34	41.67	25	25	100	100
1	110	1	AceticAcid	Radish	0.00003	0.03	2	50	42	37	43	22	24	88	96
1	191	1	AceticAcid	Radish	0.00003	0.03	3	32	32	8	24	22	24	88	96
1	30	1	AceticAcid	Radish	0.0001	0.1	1	8	12	11	10.33	23	25	92	100
1	111	1	AceticAcid	Radish	0.0001	0.1	2	22	44	17	27.67	25	25	100	100
1	192	1	AceticAcid	Radish	0.0001	0.1	3	36	25	36	32.33	25	25	100	100
1	31	1	AceticAcid	Radish	0.0003	0.3	1	34	21	36	30.33	24	24	96	96
1	112	1	AceticAcid	Radish	0.0003	0.3	2	38	26	32	32	20	24	80	96
1	193	1	AceticAcid	Radish	0.0003	0.3	3	16	42	39	32.33	25	25	100	100
1	32	1	AceticAcid	Radish	0.001	1	1	75	35	14	41.33	25	25	100	100
1	113	1	AceticAcid	Radish	0.001	1	2	28	54	37	39.67	25	25	100	100
1	194	1	AceticAcid	Radish	0.001	1	3	38	24	51	37.67	25	25	100	100
1	33	1	AceticAcid	Radish	0.003	3	1	10	8	11	9.67	25	25	100	100
1	114	1	AceticAcid	Radish	0.003	3	2	21	19	13	17.67	22	25	88	100
1	195	1	AceticAcid	Radish	0.003	3	3	29	28	25	27.33	21	24	84	96
1	34	1	AceticAcid	Radish	0.01	10	1	0.5	1.6	1	1.03	0	21	0	84
1	115	1	AceticAcid	Radish	0.01	10	2	1.4	0	0.7	0.7	0	21	0	84
1	196	1	AceticAcid	Radish	0.01	10	3	2.3	0.6	5.1	2.67	0	22	0	88
1	35	1	AceticAcid	Radish	0.03	30	1	0	0	0	0	0	1	0	4
1	116	1	AceticAcid	Radish	0.03	30	2	0	0	0	0	0	4	0	16
1	197	1	AceticAcid	Radish	0.03	30	3	0	0	0	0	0	3	0	12
1	36	1	AceticAcid	Radish	0.1	100	1	0	0	0	0	0	1	0	4
1	117	1	AceticAcid	Radish	0.1	100	2	0	0	0	0	0	0	0	0
1	198	1	AceticAcid	Radish	0.1	100	3	0	0	0	0	0	0	0	0
1	46	1	AceticAcid	Ryegrass	0.00001	0.01	1	60	68	57	61.67	25	25	100	100
1	127	1	AceticAcid	Ryegrass	0.00001	0.01	2	13	68	70	50.33	24	24	96	96
1	208	1	AceticAcid	Ryegrass	0.00001	0.01	3	73	63	83	73	25	25	100	100
1	47	1	AceticAcid	Ryegrass	0.00003	0.03	1	55	53	27	45	24	24	96	96
1	128	1	AceticAcid	Ryegrass	0.00003	0.03	2	43	82	59	61.33	23	24	92	96
1	209	1	AceticAcid	Ryegrass	0.00003	0.03	3	72	54	37	54.33	23	24	92	96
1	48	1	AceticAcid	Ryegrass	0.0001	0.1	1	69	60	68	65.67	25	25	100	100
1	129	1	AceticAcid	Ryegrass	0.0001	0.1	2	58	86	61	68.33	25	25	100	100
1	210	1	AceticAcid	Ryegrass	0.0001	0.1	3	64	75	71	70	23	23	92	92
1	49	1	AceticAcid	Ryegrass	0.0003	0.3	1	87	119	87	97.67	24	25	96	100
1	130	1	AceticAcid	Ryegrass	0.0003	0.3	2	58	37	39	44.67	24	25	96	100
1	211	1	AceticAcid	Ryegrass	0.0003	0.3	3	79	84	76	79.67	24	24	96	96
1	50	1	AceticAcid	Ryegrass	0.001	1	1	45	64	33	47.33	24	24	96	96
1	131	1	AceticAcid	Ryegrass	0.001	1	2	29	77	49	51.67	23	24	92	96
1	212	1	AceticAcid	Ryegrass	0.001	1	3	44	85	67	65.33	23	23	92	92
1	51	1	AceticAcid	Ryegrass	0.003	3	1	31	22	28	27	23	23	92	92
1	132	1	AceticAcid	Ryegrass	0.003	3	2	34	35	54	41	24	24	96	96
1	213	1	AceticAcid	Ryegrass	0.003	3	3	76	23	36	45	24	25	96	100
1	52	1	AceticAcid	Ryegrass	0.01	10	1	0	0	2.3	0.77	5	5	20	20
1	133	1	AceticAcid	Ryegrass	0.01	10	2	0	0.7	0	0.23	3	5	12	20
1	214	1	AceticAcid	Ryegrass	0.01	10	3	0	0	0	0	1	1	4	4
1	53	1	AceticAcid	Ryegrass	0.03	30	1	0	0	0	0	0	0	0	0
1	134	1	AceticAcid	Ryegrass	0.03	30	2	0	0	0	0	0	0	0	0
1	215	1	AceticAcid	Ryegrass	0.03	30	3	0	0	0	0	0	0	0	0
1	54	1	AceticAcid	Ryegrass	0.1	100	1	0	0	0	0	0	0	0	0
1	135	1	AceticAcid	Ryegrass	0.1	100	2	0	0	0	0	0	0	0	0
1	216	1	AceticAcid	Ryegrass	0.1	100	3	0	0	0	0	0	0	0	0
3	10	2	ButyricAcid	Lettuce	0.00001	0.01	1	24	2.6	0.7	9.1	5	23	20	92
3	91	2	ButyricAcid	Lettuce	0.00001	0.01	2	1	6	11	6	9	22	36	88
3	172	2	ButyricAcid	Lettuce	0.00001	0.01	3	25	12	4	13.67	10	22	40	88
3	11	2	ButyricAcid	Lettuce	0.00003	0.03	1	0.4	1.6	20	7.33	3	25	12	100
3	92	2	ButyricAcid	Lettuce	0.00003	0.03	2	26	21	2.9	16.63	11	23	44	92
3	173	2	ButyricAcid	Lettuce	0.00003	0.03	3	14	31	3.7	16.23	9	20	36	80
3	12	2	ButyricAcid	Lettuce	0.0001	0.1	1	11	2.5	0.6	4.7	5	20	20	80
3	93	2	ButyricAcid	Lettuce	0.0001	0.1	2	11	5	1.4	5.8	4	20	16	80
3	174	2	ButyricAcid	Lettuce	0.0001	0.1	3	4.7	18	5	9.23	13	23	52	92
3	13	2	ButyricAcid	Lettuce	0.0003	0.3	1	7	31	2.6	13.53	10	23	40	92
3	94	2	ButyricAcid	Lettuce	0.0003	0.3	2	1.4	15	11	9.13	8	23	32	92
3	175	2	ButyricAcid	Lettuce	0.0003	0.3	3	2	51	10	21	5	23	20	92
3	14	2	ButyricAcid	Lettuce	0.001	1	1	1.6	8	1.5	3.7	6	22	24	88
3	95	2	ButyricAcid	Lettuce	0.001	1	2	2.2	1.3	0.8	1.43	3	19	12	76
3	176	2	ButyricAcid	Lettuce	0.001	1	3	1.5	4.3	1.9	2.57	9	24	36	96
3	15	2	ButyricAcid	Lettuce	0.003	3	1	0	0	0.6	0.2	0	6	0	24
3	96	2	ButyricAcid	Lettuce	0.003	3	2	0.5	0	0.8	0.43	0	14	0	56
3	177	2	ButyricAcid	Lettuce	0.003	3	3	0	0	0	0	0	0	0	0
3	16	2	ButyricAcid	Lettuce	0.01	10	1	0	0	0	0	0	0	0	0
3	97	2	ButyricAcid	Lettuce	0.01	10	2	0	0	0	0	0	0	0	0
3	178	2	ButyricAcid	Lettuce	0.01	10	3	0	0	0	0	0	0	0	0
3	17	2	ButyricAcid	Lettuce	0.03	30	1	0	0	0	0	0	0	0	0
3	98	2	ButyricAcid	Lettuce	0.03	30	2	0	0	0	0	0	0	0	0
3	179	2	ButyricAcid	Lettuce	0.03	30	3	0	0	0	0	0	0	0	0
3	18	2	ButyricAcid	Lettuce	0.1	100	1	0	0	0	0	0	0	0	0
3	99	2	ButyricAcid	Lettuce	0.1	100	2	0	0	0	0	0	0	0	0
3	180	2	ButyricAcid	Lettuce	0.1	100	3	0	0	0	0	0	0	0	0
3	1	2	ButyricAcid	Radish	0.00001	0.01	1	67	65	62	64.67	23	25	92	100
3	82	2	ButyricAcid	Radish	0.00001	0.01	2	5	42	48	31.67	24	24	96	96
3	163	2	ButyricAcid	Radish	0.00001	0.01	3	68	45	72	61.67	25	25	100	100
3	2	2	ButyricAcid	Radish	0.00003	0.03	1	28	26	13	22.33	24	24	96	96
3	83	2	ButyricAcid	Radish	0.00003	0.03	2	35	51	32	39.33	24	24	96	96
3	164	2	ButyricAcid	Radish	0.00003	0.03	3	31	61	48	46.67	25	25	100	100
3	3	2	ButyricAcid	Radish	0.0001	0.1	1	50	48	32	43.33	23	23	92	92
3	84	2	ButyricAcid	Radish	0.0001	0.1	2	40	46	53	46.33	25	25	100	100
3	165	2	ButyricAcid	Radish	0.0001	0.1	3	36	35	9	26.67	24	24	96	96
3	4	2	ButyricAcid	Radish	0.0003	0.3	1	54	39	74	55.67	25	25	100	100
3	85	2	ButyricAcid	Radish	0.0003	0.3	2	42	31	64	45.67	25	25	100	100
3	166	2	ButyricAcid	Radish	0.0003	0.3	3	30	39	37	35.33	24	25	96	100
3	5	2	ButyricAcid	Radish	0.001	1	1	60	46	38	48	23	23	92	92
3	86	2	ButyricAcid	Radish	0.001	1	2	47	33	36	38.67	22	23	88	92
3	167	2	ButyricAcid	Radish	0.001	1	3	26	31	21	26	24	24	96	96
3	6	2	ButyricAcid	Radish	0.003	3	1	14	24	19	19	25	25	100	100
3	87	2	ButyricAcid	Radish	0.003	3	2	15	13	25	17.67	22	23	88	92
3	168	2	ButyricAcid	Radish	0.003	3	3	10	23	8	13.67	24	24	96	96
3	7	2	ButyricAcid	Radish	0.01	10	1	1.5	0	0.4	0.63	2	12	8	48
3	88	2	ButyricAcid	Radish	0.01	10	2	0.6	3.5	0	1.37	8	13	32	52
3	169	2	ButyricAcid	Radish	0.01	10	3	0	1	0.9	0.63	0	10	0	40
3	8	2	ButyricAcid	Radish	0.03	30	1	0	0	0	0	0	2	0	8
3	89	2	ButyricAcid	Radish	0.03	30	2	0	0	0	0	0	1	0	4
3	170	2	ButyricAcid	Radish	0.03	30	3	0	0	0	0	0	2	0	8
3	9	2	ButyricAcid	Radish	0.1	100	1	0	0	0	0	0	0	0	0
3	90	2	ButyricAcid	Radish	0.1	100	2	0	0	0	0	0	0	0	0
3	171	2	ButyricAcid	Radish	0.1	100	3	0	0	0	0	0	0	0	0
3	19	2	ButyricAcid	Ryegrass	0.00001	0.01	1	96	80	104	93.33	25	25	100	100
3	100	2	ButyricAcid	Ryegrass	0.00001	0.01	2	106	65	64	78.33	25	25	100	100
3	181	2	ButyricAcid	Ryegrass	0.00001	0.01	3	69	71	77	72.33	23	23	92	92
3	20	2	ButyricAcid	Ryegrass	0.00003	0.03	1	77	110	81	89.33	25	25	100	100
3	101	2	ButyricAcid	Ryegrass	0.00003	0.03	2	56	71	93	73.33	24	24	96	96
3	182	2	ButyricAcid	Ryegrass	0.00003	0.03	3	41	74	76	63.67	22	22	88	88
3	21	2	ButyricAcid	Ryegrass	0.0001	0.1	1	58	82	77	72.33	23	24	92	96
3	102	2	ButyricAcid	Ryegrass	0.0001	0.1	2	108	67	71	82	22	22	88	88
3	183	2	ButyricAcid	Ryegrass	0.0001	0.1	3	27	86	60	57.67	23	24	92	96
3	22	2	ButyricAcid	Ryegrass	0.0003	0.3	1	74	64	61	66.33	23	24	92	96
3	103	2	ButyricAcid	Ryegrass	0.0003	0.3	2	48	57	73	59.33	25	25	100	100
3	184	2	ButyricAcid	Ryegrass	0.0003	0.3	3	66	46	64	58.67	23	24	92	96
3	23	2	ButyricAcid	Ryegrass	0.001	1	1	53	40	47	46.67	24	24	96	96
3	104	2	ButyricAcid	Ryegrass	0.001	1	2	65	40	54	53	24	24	96	96
3	185	2	ButyricAcid	Ryegrass	0.001	1	3	46	51	45	47.33	24	24	96	96
3	24	2	ButyricAcid	Ryegrass	0.003	3	1	6	8	3	5.67	15	18	60	72
3	105	2	ButyricAcid	Ryegrass	0.003	3	2	6	14	9	9.67	14	15	56	60
3	186	2	ButyricAcid	Ryegrass	0.003	3	3	3.5	14	15	10.83	14	18	56	72
3	25	2	ButyricAcid	Ryegrass	0.01	10	1	0	0	0	0	0	0	0	0
3	106	2	ButyricAcid	Ryegrass	0.01	10	2	0	0	0	0	0	0	0	0
3	187	2	ButyricAcid	Ryegrass	0.01	10	3	0	0	0	0	0	0	0	0
3	26	2	ButyricAcid	Ryegrass	0.03	30	1	0	0	0	0	0	0	0	0
3	107	2	ButyricAcid	Ryegrass	0.03	30	2	0	0	0	0	0	0	0	0
3	188	2	ButyricAcid	Ryegrass	0.03	30	3	0	0	0	0	0	0	0	0
3	27	2	ButyricAcid	Ryegrass	0.1	100	1	0	0	0	0	0	0	0	0
3	108	2	ButyricAcid	Ryegrass	0.1	100	2	0	0	0	0	0	0	0	0
3	189	2	ButyricAcid	Ryegrass	0.1	100	3	0	0	0	0	0	0	0	0
1	64	3	ValericAcid	Lettuce	0.00001	0.01	1	21	5.7	3.4	10.03	9	25	36	100
1	145	3	ValericAcid	Lettuce	0.00001	0.01	2	14	2.4	3	6.47	2	24	8	96
1	226	3	ValericAcid	Lettuce	0.00001	0.01	3	16	0.9	2.4	6.43	9	24	36	96
2	79	3	ValericAcid	Lettuce	0.00001	0.01	1	18	22	3	14.33	5	18	20	72
2	80	3	ValericAcid	Lettuce	0.00001	0.01	2	17	8	6	10.33	2	18	8	72
2	81	3	ValericAcid	Lettuce	0.00001	0.01	3	12	8	7	9	10	21	40	84
1	65	3	ValericAcid	Lettuce	0.00003	0.03	1	12	0	7	6.33	3	24	12	96
1	146	3	ValericAcid	Lettuce	0.00003	0.03	2	13	2.1	2.7	5.93	10	25	40	100
1	227	3	ValericAcid	Lettuce	0.00003	0.03	3	8	37	27	24	11	24	44	96
2	76	3	ValericAcid	Lettuce	0.00003	0.03	1	43	12	8	21	7	18	28	72
2	77	3	ValericAcid	Lettuce	0.00003	0.03	2	31	8	19	19.33	12	20	48	80
2	78	3	ValericAcid	Lettuce	0.00003	0.03	3	29	9	3.5	13.83	5	20	20	80
1	66	3	ValericAcid	Lettuce	0.0001	0.1	1	0.8	0.9	0.7	0.8	6	23	24	92
1	147	3	ValericAcid	Lettuce	0.0001	0.1	2	17	4.6	18	13.2	7	22	28	88
1	228	3	ValericAcid	Lettuce	0.0001	0.1	3	7	1.8	8	5.6	2	25	8	100
2	73	3	ValericAcid	Lettuce	0.0001	0.1	1	20	8	7	11.67	7	16	28	64
2	74	3	ValericAcid	Lettuce	0.0001	0.1	2	29	35	8	24	5	24	20	96
2	75	3	ValericAcid	Lettuce	0.0001	0.1	3	12	5	11	9.33	5	17	20	68
1	67	3	ValericAcid	Lettuce	0.0003	0.3	1	5.1	0.2	2	2.43	4	25	16	100
1	148	3	ValericAcid	Lettuce	0.0003	0.3	2	8	39	6	17.67	9	25	36	100
1	229	3	ValericAcid	Lettuce	0.0003	0.3	3	12	2.3	5.1	6.47	10	23	40	92
2	70	3	ValericAcid	Lettuce	0.0003	0.3	1	47	19	7	24.33	5	17	20	68
2	71	3	ValericAcid	Lettuce	0.0003	0.3	2	50	4.5	13	22.5	5	17	20	68
2	72	3	ValericAcid	Lettuce	0.0003	0.3	3	21	13	6	13.33	6	15	24	60
1	68	3	ValericAcid	Lettuce	0.001	1	1	0.6	1.5	0	0.7	1	20	4	80
1	149	3	ValericAcid	Lettuce	0.001	1	2	3.1	3.2	1.9	2.73	5	21	20	84
1	230	3	ValericAcid	Lettuce	0.001	1	3	0.6	1	1.4	1	2	25	8	100
2	67	3	ValericAcid	Lettuce	0.001	1	1	8	9	12	9.67	7	18	28	72
2	68	3	ValericAcid	Lettuce	0.001	1	2	6	4	14	8	6	14	24	56
2	69	3	ValericAcid	Lettuce	0.001	1	3	6	11	2.5	6.5	4	15	16	60
1	69	3	ValericAcid	Lettuce	0.003	3	1	0	0	0	0	0	0	0	0
1	150	3	ValericAcid	Lettuce	0.003	3	2	0	0	0	0	0	0	0	0
1	231	3	ValericAcid	Lettuce	0.003	3	3	0	0	0	0	0	0	0	0
2	64	3	ValericAcid	Lettuce	0.003	3	1	0	0	0	0	0	0	0	0
2	65	3	ValericAcid	Lettuce	0.003	3	2	0	0	0	0	0	0	0	0
2	66	3	ValericAcid	Lettuce	0.003	3	3	0	0	0	0	0	0	0	0
1	70	3	ValericAcid	Lettuce	0.01	10	1	0	0	0	0	0	0	0	0
1	151	3	ValericAcid	Lettuce	0.01	10	2	0	0	0	0	0	0	0	0
1	232	3	ValericAcid	Lettuce	0.01	10	3	0	0	0	0	0	1	0	4
2	61	3	ValericAcid	Lettuce	0.01	10	1	0	0	0	0	0	0	0	0
2	62	3	ValericAcid	Lettuce	0.01	10	2	0	0	0	0	0	0	0	0
2	63	3	ValericAcid	Lettuce	0.01	10	3	0	0	0	0	0	0	0	0
1	71	3	ValericAcid	Lettuce	0.03	30	1	0	0	0	0	0	0	0	0
1	152	3	ValericAcid	Lettuce	0.03	30	2	0	0	0	0	0	0	0	0
1	233	3	ValericAcid	Lettuce	0.03	30	3	0	0	0	0	0	0	0	0
2	58	3	ValericAcid	Lettuce	0.03	30	1	0	0	0	0	0	0	0	0
2	59	3	ValericAcid	Lettuce	0.03	30	2	0	0	0	0	0	0	0	0
2	60	3	ValericAcid	Lettuce	0.03	30	3	0	0	0	0	0	0	0	0
1	72	3	ValericAcid	Lettuce	0.1	100	1	0	0	0	0	0	0	0	0
1	153	3	ValericAcid	Lettuce	0.1	100	2	0	0	0	0	0	0	0	0
1	234	3	ValericAcid	Lettuce	0.1	100	3	0	0	0	0	0	0	0	0
2	55	3	ValericAcid	Lettuce	0.1	100	1	0	0	0	0	0	0	0	0
2	56	3	ValericAcid	Lettuce	0.1	100	2	0	0	0	0	0	0	0	0
2	57	3	ValericAcid	Lettuce	0.1	100	3	0	0	0	0	0	0	0	0
1	55	3	ValericAcid	Radish	0.00001	0.01	1	37	52	45	44.67	25	25	100	100
1	136	3	ValericAcid	Radish	0.00001	0.01	2	17	42	32	30.33	22	24	88	96
1	217	3	ValericAcid	Radish	0.00001	0.01	3	38	57	58	51	24	25	96	100
2	160	3	ValericAcid	Radish	0.00001	0.01	1	48	28	29	35	23	23	92	92
2	161	3	ValericAcid	Radish	0.00001	0.01	2	38	15	52	35	25	25	100	100
2	162	3	ValericAcid	Radish	0.00001	0.01	3	36	23	7	22	25	25	100	100
1	56	3	ValericAcid	Radish	0.00003	0.03	1	55	40	30	41.67	25	25	100	100
1	137	3	ValericAcid	Radish	0.00003	0.03	2	24	46	44	38	25	25	100	100
1	218	3	ValericAcid	Radish	0.00003	0.03	3	30	26	38	31.33	25	25	100	100
2	157	3	ValericAcid	Radish	0.00003	0.03	1	44	10	22	25.33	24	24	96	96
2	158	3	ValericAcid	Radish	0.00003	0.03	2	15	18	39	24	25	25	100	100
2	159	3	ValericAcid	Radish	0.00003	0.03	3	31	54	36	40.33	25	25	100	100
1	57	3	ValericAcid	Radish	0.0001	0.1	1	21	31	12	21.33	23	23	92	92
1	138	3	ValericAcid	Radish	0.0001	0.1	2	38	21	30	29.67	24	24	96	96
1	219	3	ValericAcid	Radish	0.0001	0.1	3	28	32	19	26.33	22	22	88	88
2	154	3	ValericAcid	Radish	0.0001	0.1	1	38	27	11	25.33	25	25	100	100
2	155	3	ValericAcid	Radish	0.0001	0.1	2	40	33	28	33.67	24	24	96	96
2	156	3	ValericAcid	Radish	0.0001	0.1	3	13	41	44	32.67	24	25	96	100
1	58	3	ValericAcid	Radish	0.0003	0.3	1	20	13	8	13.67	21	25	84	100
1	139	3	ValericAcid	Radish	0.0003	0.3	2	46	7	21	24.67	23	25	92	100
1	220	3	ValericAcid	Radish	0.0003	0.3	3	6	14	22	14	23	25	92	100
2	151	3	ValericAcid	Radish	0.0003	0.3	1	51	35	52	46	25	25	100	100
2	152	3	ValericAcid	Radish	0.0003	0.3	2	15	38	23	25.33	25	25	100	100
2	153	3	ValericAcid	Radish	0.0003	0.3	3	33	42	23	32.67	23	24	92	96
1	59	3	ValericAcid	Radish	0.001	1	1	24	27	25	25.33	24	25	96	100
1	140	3	ValericAcid	Radish	0.001	1	2	34	26	36	32	25	25	100	100
1	221	3	ValericAcid	Radish	0.001	1	3	11	19	15	15	25	25	100	100
2	148	3	ValericAcid	Radish	0.001	1	1	11	35	30	25.33	23	23	92	92
2	149	3	ValericAcid	Radish	0.001	1	2	23	13	71	35.67	24	25	96	100
2	150	3	ValericAcid	Radish	0.001	1	3	30	8	21	19.67	24	24	96	96
1	60	3	ValericAcid	Radish	0.003	3	1	19	11	15	15	24	24	96	96
1	141	3	ValericAcid	Radish	0.003	3	2	9	10	9	9.33	22	25	88	100
1	222	3	ValericAcid	Radish	0.003	3	3	6	12	4	7.33	22	25	88	100
2	145	3	ValericAcid	Radish	0.003	3	1	15	32	17	21.33	23	23	92	92
2	146	3	ValericAcid	Radish	0.003	3	2	27	30	22	26.33	24	25	96	100
2	147	3	ValericAcid	Radish	0.003	3	3	16	29	19	21.33	24	24	96	96
1	61	3	ValericAcid	Radish	0.01	10	1	0	0	0	0	0	0	0	0
1	142	3	ValericAcid	Radish	0.01	10	2	0	0	0	0	0	11	0	44
1	223	3	ValericAcid	Radish	0.01	10	3	0	0	0	0	0	3	0	12
2	142	3	ValericAcid	Radish	0.01	10	1	0.8	0	0.5	0.43	0	13	0	52
2	143	3	ValericAcid	Radish	0.01	10	2	0	0.6	0	0.2	3	15	12	60
2	144	3	ValericAcid	Radish	0.01	10	3	0	0.3	0.6	0.3	3	5	12	20
1	62	3	ValericAcid	Radish	0.03	30	1	0	0	0	0	0	0	0	0
1	143	3	ValericAcid	Radish	0.03	30	2	0	0	0	0	0	1	0	4
1	224	3	ValericAcid	Radish	0.03	30	3	0	0	0	0	0	1	0	4
2	139	3	ValericAcid	Radish	0.03	30	1	0	0	0	0	0	0	0	0
2	140	3	ValericAcid	Radish	0.03	30	2	0	0	0	0	0	0	0	0
2	141	3	ValericAcid	Radish	0.03	30	3	0	0	0	0	0	0	0	0
1	63	3	ValericAcid	Radish	0.1	100	1	0	0	0	0	0	0	0	0
1	144	3	ValericAcid	Radish	0.1	100	2	0	0	0	0	0	1	0	4
1	225	3	ValericAcid	Radish	0.1	100	3	0	0	0	0	0	0	0	0
2	136	3	ValericAcid	Radish	0.1	100	1	0	0	0	0	0	0	0	0
2	137	3	ValericAcid	Radish	0.1	100	2	0	0	0	0	0	0	0	0
2	138	3	ValericAcid	Radish	0.1	100	3	0	0	0	0	0	0	0	0
1	73	3	ValericAcid	Ryegrass	0.00001	0.01	1	87	58	24	56.33	24	25	96	100
1	154	3	ValericAcid	Ryegrass	0.00001	0.01	2	64	83	77	74.67	25	25	100	100
1	235	3	ValericAcid	Ryegrass	0.00001	0.01	3	84	71	29	61.33	25	25	100	100
2	241	3	ValericAcid	Ryegrass	0.00001	0.01	1	78	35	48	53.67	24	24	96	96
2	242	3	ValericAcid	Ryegrass	0.00001	0.01	2	21	47	58	42	22	22	88	88
2	243	3	ValericAcid	Ryegrass	0.00001	0.01	3	66	40	43	49.67	22	23	88	92
1	74	3	ValericAcid	Ryegrass	0.00003	0.03	1	90	74	53	72.33	23	23	92	92
1	155	3	ValericAcid	Ryegrass	0.00003	0.03	2	54	59	72	61.67	23	23	92	92
1	236	3	ValericAcid	Ryegrass	0.00003	0.03	3	92	31	48	57	24	24	96	96
2	238	3	ValericAcid	Ryegrass	0.00003	0.03	1	38	70	118	75.33	23	24	92	96
2	239	3	ValericAcid	Ryegrass	0.00003	0.03	2	37	86	91	71.33	25	25	100	100
2	240	3	ValericAcid	Ryegrass	0.00003	0.03	3	72	64	82	72.67	24	24	96	96
1	75	3	ValericAcid	Ryegrass	0.0001	0.1	1	75	68	23	55.33	25	25	100	100
1	156	3	ValericAcid	Ryegrass	0.0001	0.1	2	82	68	59	69.67	25	25	100	100
1	237	3	ValericAcid	Ryegrass	0.0001	0.1	3	83	87	93	87.67	23	23	92	92
2	235	3	ValericAcid	Ryegrass	0.0001	0.1	1	79	60	67	68.67	23	24	92	96
2	236	3	ValericAcid	Ryegrass	0.0001	0.1	2	110	81	46	79	23	23	92	92
2	237	3	ValericAcid	Ryegrass	0.0001	0.1	3	89	71	30	63.33	23	23	92	92
1	76	3	ValericAcid	Ryegrass	0.0003	0.3	1	105	46	92	81	19	24	76	96
1	157	3	ValericAcid	Ryegrass	0.0003	0.3	2	62	58	92	70.67	24	25	96	100
1	238	3	ValericAcid	Ryegrass	0.0003	0.3	3	55	107	54	72	24	24	96	96
2	232	3	ValericAcid	Ryegrass	0.0003	0.3	1	42	27	61	43.33	23	23	92	92
2	233	3	ValericAcid	Ryegrass	0.0003	0.3	2	70	85	34	63	25	25	100	100
2	234	3	ValericAcid	Ryegrass	0.0003	0.3	3	75	75	47	65.67	24	24	96	96
1	77	3	ValericAcid	Ryegrass	0.001	1	1	26	23	20	23	23	23	92	92
1	158	3	ValericAcid	Ryegrass	0.001	1	2	13	24	17	18	23	24	92	96
1	239	3	ValericAcid	Ryegrass	0.001	1	3	49	30	39	39.33	23	23	92	92
2	229	3	ValericAcid	Ryegrass	0.001	1	1	63	41	60	54.67	24	24	96	96
2	230	3	ValericAcid	Ryegrass	0.001	1	2	8	7	7	7.33	19	19	76	76
2	231	3	ValericAcid	Ryegrass	0.001	1	3	30	32	44	35.33	21	21	84	84
1	78	3	ValericAcid	Ryegrass	0.003	3	1	0	0	0	0	0	0	0	0
1	159	3	ValericAcid	Ryegrass	0.003	3	2	0	0	0	0	0	0	0	0
1	240	3	ValericAcid	Ryegrass	0.003	3	3	0	0	0	0	2	2	8	8
2	226	3	ValericAcid	Ryegrass	0.003	3	1	0	0	0	0	6	6	24	24
2	227	3	ValericAcid	Ryegrass	0.003	3	2	0	0	0	0	3	3	12	12
2	228	3	ValericAcid	Ryegrass	0.003	3	3	0	0	0	0	5	5	20	20
1	79	3	ValericAcid	Ryegrass	0.01	10	1	0	0	0	0	0	0	0	0
1	160	3	ValericAcid	Ryegrass	0.01	10	2	0	0	0	0	0	0	0	0
1	241	3	ValericAcid	Ryegrass	0.01	10	3	0	0	0	0	0	0	0	0
2	223	3	ValericAcid	Ryegrass	0.01	10	1	0	0	0	0	0	0	0	0
2	224	3	ValericAcid	Ryegrass	0.01	10	2	0	0	0	0	0	0	0	0
2	225	3	ValericAcid	Ryegrass	0.01	10	3	0	0	0	0	0	0	0	0
1	80	3	ValericAcid	Ryegrass	0.03	30	1	0	0	0	0	0	0	0	0
1	161	3	ValericAcid	Ryegrass	0.03	30	2	0	0	0	0	0	0	0	0
1	242	3	ValericAcid	Ryegrass	0.03	30	3	0	0	0	0	0	0	0	0
2	220	3	ValericAcid	Ryegrass	0.03	30	1	0	0	0	0	0	0	0	0
2	221	3	ValericAcid	Ryegrass	0.03	30	2	0	0	0	0	0	0	0	0
2	222	3	ValericAcid	Ryegrass	0.03	30	3	0	0	0	0	0	0	0	0
1	81	3	ValericAcid	Ryegrass	0.1	100	1	0	0	0	0	0	0	0	0
1	162	3	ValericAcid	Ryegrass	0.1	100	2	0	0	0	0	0	0	0	0
1	243	3	ValericAcid	Ryegrass	0.1	100	3	0	0	0	0	0	0	0	0
2	217	3	ValericAcid	Ryegrass	0.1	100	1	0	0	0	0	0	0	0	0
2	218	3	ValericAcid	Ryegrass	0.1	100	2	0	0	0	0	0	0	0	0
2	219	3	ValericAcid	Ryegrass	0.1	100	3	0	0	0	0	0	0	0	0
3	37	4	BenzoicAcid	Lettuce	0.0000001	0.0001	1	27	0	0	9	4	18	16	72
3	118	4	BenzoicAcid	Lettuce	0.0000001	0.0001	2	9	2	1.7	4.23	2	20	8	80
3	199	4	BenzoicAcid	Lettuce	0.0000001	0.0001	3	8	11	1.9	6.97	9	18	36	72
3	38	4	BenzoicAcid	Lettuce	0.0000003	0.0003	1	15	16	2.2	11.07	11	23	44	92
3	119	4	BenzoicAcid	Lettuce	0.0000003	0.0003	2	7	1.3	5	4.43	7	23	28	92
3	200	4	BenzoicAcid	Lettuce	0.0000003	0.0003	3	2.9	3	6	3.97	2	20	8	80
3	39	4	BenzoicAcid	Lettuce	0.000001	0.001	1	6	1.2	5	4.07	9	23	36	92
3	120	4	BenzoicAcid	Lettuce	0.000001	0.001	2	6	2.1	1.8	3.3	5	22	20	88
3	201	4	BenzoicAcid	Lettuce	0.000001	0.001	3	0	13	3	5.33	6	18	24	72
3	40	4	BenzoicAcid	Lettuce	0.000003	0.003	1	3	0.5	25	9.5	5	22	20	88
3	121	4	BenzoicAcid	Lettuce	0.000003	0.003	2	20	1.4	5	8.8	11	24	44	96
3	202	4	BenzoicAcid	Lettuce	0.000003	0.003	3	15	1.4	2.7	6.37	6	22	24	88
3	41	4	BenzoicAcid	Lettuce	0.00001	0.01	1	2.2	12	6	6.73	9	22	36	88
3	122	4	BenzoicAcid	Lettuce	0.00001	0.01	2	8	5	1.2	4.73	10	20	40	80
3	203	4	BenzoicAcid	Lettuce	0.00001	0.01	3	2.7	14	0.9	5.87	6	23	24	92
3	42	4	BenzoicAcid	Lettuce	0.00003	0.03	1	9	32	3.6	14.87	11	22	44	88
3	123	4	BenzoicAcid	Lettuce	0.00003	0.03	2	10	1.6	1.7	4.43	10	21	40	84
3	204	4	BenzoicAcid	Lettuce	0.00003	0.03	3	22	5	14	13.67	5	19	20	76
3	43	4	BenzoicAcid	Lettuce	0.0001	0.1	1	7	0.4	2.4	3.27	4	22	16	88
3	124	4	BenzoicAcid	Lettuce	0.0001	0.1	2	6	1.2	0	2.4	2	20	8	80
3	205	4	BenzoicAcid	Lettuce	0.0001	0.1	3	1.8	1.3	3.3	2.13	5	20	20	80
3	44	4	BenzoicAcid	Lettuce	0.0003	0.3	1	8	3.7	2.5	4.73	6	23	24	92
3	125	4	BenzoicAcid	Lettuce	0.0003	0.3	2	9	2.1	3.5	4.87	4	24	16	96
3	206	4	BenzoicAcid	Lettuce	0.0003	0.3	3	8	26	1.7	11.9	8	23	32	92
3	45	4	BenzoicAcid	Lettuce	0.001	1	1	1.9	7	2.1	3.67	7	22	28	88
3	126	4	BenzoicAcid	Lettuce	0.001	1	2	2.4	7	2.3	3.9	5	21	20	84
3	207	4	BenzoicAcid	Lettuce	0.001	1	3	2.4	0.7	2.6	1.9	3	22	12	88
3	28	4	BenzoicAcid	Radish	0.0000001	0.0001	1	69	71	70	70	24	25	96	100
3	109	4	BenzoicAcid	Radish	0.0000001	0.0001	2	32	33	36	33.67	25	25	100	100
3	190	4	BenzoicAcid	Radish	0.0000001	0.0001	3	36	37	28	33.67	23	24	92	96
3	29	4	BenzoicAcid	Radish	0.0000003	0.0003	1	19	55	41	38.33	24	25	96	100
3	110	4	BenzoicAcid	Radish	0.0000003	0.0003	2	40	37	50	42.33	25	25	100	100
3	191	4	BenzoicAcid	Radish	0.0000003	0.0003	3	23	28	30	27	24	24	96	96
3	30	4	BenzoicAcid	Radish	0.000001	0.001	1	29	23	26	26	25	25	100	100
3	111	4	BenzoicAcid	Radish	0.000001	0.001	2	66	51	26	47.67	24	24	96	96
3	192	4	BenzoicAcid	Radish	0.000001	0.001	3	46	70	19	45	25	25	100	100
3	31	4	BenzoicAcid	Radish	0.000003	0.003	1	25	48	33	35.33	25	25	100	100
3	112	4	BenzoicAcid	Radish	0.000003	0.003	2	55	38	31	41.33	25	25	100	100
3	193	4	BenzoicAcid	Radish	0.000003	0.003	3	28	34	28	30	25	25	100	100
3	32	4	BenzoicAcid	Radish	0.00001	0.01	1	36	32	20	29.33	25	25	100	100
3	113	4	BenzoicAcid	Radish	0.00001	0.01	2	19	15	42	25.33	25	25	100	100
3	194	4	BenzoicAcid	Radish	0.00001	0.01	3	20	60	8	29.33	23	24	92	96
3	33	4	BenzoicAcid	Radish	0.00003	0.03	1	42	23	27	30.67	22	24	88	96
3	114	4	BenzoicAcid	Radish	0.00003	0.03	2	46	31	12	29.67	24	24	96	96
3	195	4	BenzoicAcid	Radish	0.00003	0.03	3	50	47	41	46	25	25	100	100
3	34	4	BenzoicAcid	Radish	0.0001	0.1	1	52	43	47	47.33	24	25	96	100
3	115	4	BenzoicAcid	Radish	0.0001	0.1	2	29	33	18	26.67	25	25	100	100
3	196	4	BenzoicAcid	Radish	0.0001	0.1	3	22	49	33	34.67	25	25	100	100
3	35	4	BenzoicAcid	Radish	0.0003	0.3	1	20	6	54	26.67	25	25	100	100
3	116	4	BenzoicAcid	Radish	0.0003	0.3	2	49	21	11	27	24	24	96	96
3	197	4	BenzoicAcid	Radish	0.0003	0.3	3	48	37	22	35.67	24	24	96	96
3	36	4	BenzoicAcid	Radish	0.001	1	1	8	7	9	8	24	25	96	100
3	117	4	BenzoicAcid	Radish	0.001	1	2	29	18	7	18	25	25	100	100
3	198	4	BenzoicAcid	Radish	0.001	1	3	11	12	12	11.67	20	24	80	96
3	46	4	BenzoicAcid	Ryegrass	0.0000001	0.0001	1	109	80	76	88.33	25	25	100	100
3	127	4	BenzoicAcid	Ryegrass	0.0000001	0.0001	2	51	61	71	61	25	25	100	100
3	208	4	BenzoicAcid	Ryegrass	0.0000001	0.0001	3	113	63	51	75.67	25	25	100	100
3	47	4	BenzoicAcid	Ryegrass	0.0000003	0.0003	1	47	85	66	66	23	23	92	92
3	128	4	BenzoicAcid	Ryegrass	0.0000003	0.0003	2	62	90	48	66.67	25	25	100	100
3	209	4	BenzoicAcid	Ryegrass	0.0000003	0.0003	3	93	67	57	72.33	24	24	96	96
3	48	4	BenzoicAcid	Ryegrass	0.000001	0.001	1	91	66	34	63.67	25	25	100	100
3	129	4	BenzoicAcid	Ryegrass	0.000001	0.001	2	61	109	78	82.67	22	24	88	96
3	210	4	BenzoicAcid	Ryegrass	0.000001	0.001	3	82	97	44	74.33	25	25	100	100
3	49	4	BenzoicAcid	Ryegrass	0.000003	0.003	1	67	61	84	70.67	22	24	88	96
3	130	4	BenzoicAcid	Ryegrass	0.000003	0.003	2	73	77	71	73.67	25	25	100	100
3	211	4	BenzoicAcid	Ryegrass	0.000003	0.003	3	57	61	66	61.33	24	24	96	96
3	50	4	BenzoicAcid	Ryegrass	0.00001	0.01	1	61	78	87	75.33	22	22	88	88
3	131	4	BenzoicAcid	Ryegrass	0.00001	0.01	2	48	66	75	63	23	24	92	96
3	212	4	BenzoicAcid	Ryegrass	0.00001	0.01	3	95	64	73	77.33	25	25	100	100
3	51	4	BenzoicAcid	Ryegrass	0.00003	0.03	1	84	60	42	62	24	24	96	96
3	132	4	BenzoicAcid	Ryegrass	0.00003	0.03	2	72	31	37	46.67	23	23	92	92
3	213	4	BenzoicAcid	Ryegrass	0.00003	0.03	3	66	86	42	64.67	25	25	100	100
3	52	4	BenzoicAcid	Ryegrass	0.0001	0.1	1	73	95	86	84.67	24	25	96	100
3	133	4	BenzoicAcid	Ryegrass	0.0001	0.1	2	36	82	47	55	23	24	92	96
3	214	4	BenzoicAcid	Ryegrass	0.0001	0.1	3	61	62	66	63	25	25	100	100
3	53	4	BenzoicAcid	Ryegrass	0.0003	0.3	1	49	37	61	49	23	23	92	92
3	134	4	BenzoicAcid	Ryegrass	0.0003	0.3	2	64	60	62	62	24	25	96	100
3	215	4	BenzoicAcid	Ryegrass	0.0003	0.3	3	56	55	69	60	25	25	100	100
3	54	4	BenzoicAcid	Ryegrass	0.001	1	1	65	42	30	45.67	22	23	88	92
3	135	4	BenzoicAcid	Ryegrass	0.001	1	2	44	41	68	51	24	24	96	96
3	216	4	BenzoicAcid	Ryegrass	0.001	1	3	83	54	36	57.67	20	20	80	80
1	10	5	Phenol	Lettuce	0.00001	0.01	1	13	1.4	53	22.47	7	24	28	96
1	91	5	Phenol	Lettuce	0.00001	0.01	2	18	35	1.3	18.1	11	24	44	96
1	172	5	Phenol	Lettuce	0.00001	0.01	3	0	0.9	1.2	0.7	1	25	4	100
1	11	5	Phenol	Lettuce	0.00003	0.03	1	15	4.3	1.5	6.93	6	23	24	92
1	92	5	Phenol	Lettuce	0.00003	0.03	2	2.7	3.8	5.5	4	3	25	12	100
1	173	5	Phenol	Lettuce	0.00003	0.03	3	3	14	6	7.67	9	24	36	96
1	12	5	Phenol	Lettuce	0.0001	0.1	1	13	3.6	18	11.53	5	23	20	92
1	93	5	Phenol	Lettuce	0.0001	0.1	2	0.4	20	2.9	7.77	6	22	24	88
1	174	5	Phenol	Lettuce	0.0001	0.1	3	13	2.4	2.5	5.97	2	22	8	88
1	13	5	Phenol	Lettuce	0.0003	0.3	1	15	11	3.2	9.73	7	24	28	96
1	94	5	Phenol	Lettuce	0.0003	0.3	2	12	2.1	2.4	5.5	3	23	12	92
1	175	5	Phenol	Lettuce	0.0003	0.3	3	10	0.3	16	8.77	7	22	28	88
1	14	5	Phenol	Lettuce	0.001	1	1	0	0	0	0	0	1	4	4
1	95	5	Phenol	Lettuce	0.001	1	2	0	0	0	0	0	2	0	8
1	176	5	Phenol	Lettuce	0.001	1	3	1.2	0	0	0.4	3	3	12	12
1	15	5	Phenol	Lettuce	0.003	3	1	0	0	0	0	0	0	0	0
1	96	5	Phenol	Lettuce	0.003	3	2	0	0	0	0	0	0	0	0
1	177	5	Phenol	Lettuce	0.003	3	3	0	0	0	0	0	0	0	0
1	16	5	Phenol	Lettuce	0.01	10	1	0	0	0	0	0	0	0	0
1	97	5	Phenol	Lettuce	0.01	10	2	0	0	0	0	0	0	0	0
1	178	5	Phenol	Lettuce	0.01	10	3	0	0	0	0	0	0	0	0
1	17	5	Phenol	Lettuce	0.03	30	1	0	0	0	0	0	0	0	0
1	98	5	Phenol	Lettuce	0.03	30	2	0	0	0	0	0	0	0	0
1	179	5	Phenol	Lettuce	0.03	30	3	0	0	0	0	0	0	0	0
1	18	5	Phenol	Lettuce	0.1	100	1	0	0	0	0	0	0	0	0
1	99	5	Phenol	Lettuce	0.1	100	2	0	0	0	0	0	0	0	0
1	180	5	Phenol	Lettuce	0.1	100	3	0	0	0	0	0	0	0	0
1	1	5	Phenol	Radish	0.00001	0.01	1	35	29	31	31.67	20	25	80	100
1	82	5	Phenol	Radish	0.00001	0.01	2	31	54	9	31.33	23	25	92	100
1	163	5	Phenol	Radish	0.00001	0.01	3	35	40	23	32.67	25	25	100	100
1	2	5	Phenol	Radish	0.00003	0.03	1	63	48	34	48.33	23	25	92	100
1	83	5	Phenol	Radish	0.00003	0.03	2	25	32	11	22.67	25	25	100	100
1	164	5	Phenol	Radish	0.00003	0.03	3	75	46	38	53	25	25	100	100
1	3	5	Phenol	Radish	0.0001	0.1	1	58	40	31	43	24	24	96	96
1	84	5	Phenol	Radish	0.0001	0.1	2	26	30	41	32.33	25	25	100	100
1	165	5	Phenol	Radish	0.0001	0.1	3	42	60	41	47.67	24	25	96	100
1	4	5	Phenol	Radish	0.0003	0.3	1	43	29	42	38	25	25	100	100
1	85	5	Phenol	Radish	0.0003	0.3	2	54	30	38	40.67	24	25	96	100
1	166	5	Phenol	Radish	0.0003	0.3	3	29	22	28	26.33	24	24	96	96
1	5	5	Phenol	Radish	0.001	1	1	36	20	14	23.33	21	24	84	96
1	86	5	Phenol	Radish	0.001	1	2	11	8	40	19.67	23	25	92	100
1	167	5	Phenol	Radish	0.001	1	3	11	18	21	16.67	23	25	92	100
1	6	5	Phenol	Radish	0.003	3	1	7	8	7	7.33	2	24	8	96
1	87	5	Phenol	Radish	0.003	3	2	13	11	10	11.33	5	25	20	100
1	168	5	Phenol	Radish	0.003	3	3	17	12	14	14.33	9	25	36	100
1	7	5	Phenol	Radish	0.01	10	1	1.1	0.95	0.5	0.85	0	18	0	72
1	88	5	Phenol	Radish	0.01	10	2	0.6	0.8	0.55	0.65	0	20	0	80
1	169	5	Phenol	Radish	0.01	10	3	2.6	1.9	2.2	2.23	0	24	0	96
1	8	5	Phenol	Radish	0.03	30	1	0	0	0	0	0	3	0	12
1	89	5	Phenol	Radish	0.03	30	2	0	0	0	0	0	2	0	8
1	170	5	Phenol	Radish	0.03	30	3	0	0	0	0	0	2	0	8
1	9	5	Phenol	Radish	0.1	100	1	0	0	0	0	0	0	0	0
1	90	5	Phenol	Radish	0.1	100	2	0	0	0	0	0	1	0	4
1	171	5	Phenol	Radish	0.1	100	3	0	0	0	0	0	0	0	0
1	19	5	Phenol	Ryegrass	0.00001	0.01	1	67	59	71	65.67	24	24	96	96
1	100	5	Phenol	Ryegrass	0.00001	0.01	2	96	79	76	83.67	22	24	88	96
1	181	5	Phenol	Ryegrass	0.00001	0.01	3	75	74	78	75.67	23	23	92	92
1	20	5	Phenol	Ryegrass	0.00003	0.03	1	35	63	77	58.33	23	23	92	92
1	101	5	Phenol	Ryegrass	0.00003	0.03	2	49	77	74	66.67	24	24	96	96
1	182	5	Phenol	Ryegrass	0.00003	0.03	3	65	83	79	75.67	25	25	100	100
1	21	5	Phenol	Ryegrass	0.0001	0.1	1	83	74	54	70.33	24	24	96	96
1	102	5	Phenol	Ryegrass	0.0001	0.1	2	92	97	64	84.33	23	24	92	96
1	183	5	Phenol	Ryegrass	0.0001	0.1	3	104	73	34	70.33	22	22	88	88
1	22	5	Phenol	Ryegrass	0.0003	0.3	1	63	94	32	63	23	23	92	92
1	103	5	Phenol	Ryegrass	0.0003	0.3	2	66	57	73	65.33	24	24	96	96
1	184	5	Phenol	Ryegrass	0.0003	0.3	3	79	97	69	81.67	25	25	100	100
1	23	5	Phenol	Ryegrass	0.001	1	1	76	60	66	67.33	23	23	92	92
1	104	5	Phenol	Ryegrass	0.001	1	2	73	77	70	73.33	25	25	100	100
1	185	5	Phenol	Ryegrass	0.001	1	3	70	71	59	66.67	23	23	92	92
1	24	5	Phenol	Ryegrass	0.003	3	1	0	27	17	14.67	13	15	52	60
1	105	5	Phenol	Ryegrass	0.003	3	2	33	0	25	19.33	13	13	52	52
1	186	5	Phenol	Ryegrass	0.003	3	3	0	2.5	18	6.83	7	12	28	48
1	25	5	Phenol	Ryegrass	0.01	10	1	0	0	0	0	0	0	0	0
1	106	5	Phenol	Ryegrass	0.01	10	2	0	0	0	0	0	0	0	0
1	187	5	Phenol	Ryegrass	0.01	10	3	0	0	0	0	0	0	0	0
1	26	5	Phenol	Ryegrass	0.03	30	1	0	0	0	0	0	0	0	0
1	107	5	Phenol	Ryegrass	0.03	30	2	0	0	0	0	0	0	0	0
1	188	5	Phenol	Ryegrass	0.03	30	3	0	0	0	0	0	0	0	0
1	27	5	Phenol	Ryegrass	0.1	100	1	0	0	0	0	0	0	0	0
1	108	5	Phenol	Ryegrass	0.1	100	2	0	0	0	0	0	0	0	0
1	189	5	Phenol	Ryegrass	0.1	100	3	0	0	0	0	0	0	0	0
2	25	6	Acetone	Lettuce	0.00001	0.01	1	32	11	23	22	10	26	40	104
2	26	6	Acetone	Lettuce	0.00001	0.01	2	16	8	9	11	3	16	12	64
2	27	6	Acetone	Lettuce	0.00001	0.01	3	6	21	13	13.33	7	21	28	84
2	22	6	Acetone	Lettuce	0.00003	0.03	1	21	25	16	20.67	14	22	56	88
2	23	6	Acetone	Lettuce	0.00003	0.03	2	49	8	12	23	6	24	24	96
2	24	6	Acetone	Lettuce	0.00003	0.03	3	22	6	8	12	4	21	16	84
2	19	6	Acetone	Lettuce	0.0001	0.1	1	41	7	4	17.33	10	20	40	80
2	20	6	Acetone	Lettuce	0.0001	0.1	2	15	9	8	10.67	7	20	28	80
2	21	6	Acetone	Lettuce	0.0001	0.1	3	31	22	9	20.67	11	23	44	92
2	16	6	Acetone	Lettuce	0.0003	0.3	1	16	8	26	16.67	8	23	32	92
2	17	6	Acetone	Lettuce	0.0003	0.3	2	22	12	9	14.33	7	22	28	88
2	18	6	Acetone	Lettuce	0.0003	0.3	3	11	8	8	9	6	20	24	80
2	13	6	Acetone	Lettuce	0.001	1	1	11	24	3	12.67	4	18	16	72
2	14	6	Acetone	Lettuce	0.001	1	2	11	3	6	6.67	1	17	4	68
2	15	6	Acetone	Lettuce	0.001	1	3	18	8	11	12.33	5	19	20	76
2	10	6	Acetone	Lettuce	0.003	3	1	16	15	24	18.33	7	17	28	68
2	11	6	Acetone	Lettuce	0.003	3	2	11	7	5	7.67	8	24	32	96
2	12	6	Acetone	Lettuce	0.003	3	3	13	12	9	11.33	9	22	36	88
2	7	6	Acetone	Lettuce	0.01	10	1	24	15	8	15.67	9	22	36	88
2	8	6	Acetone	Lettuce	0.01	10	2	27	21	7	18.33	8	21	32	84
2	9	6	Acetone	Lettuce	0.01	10	3	53	87	15	51.67	6	17	24	68
2	4	6	Acetone	Lettuce	0.03	30	1	11	35	36	27.33	12	22	48	88
2	5	6	Acetone	Lettuce	0.03	30	2	53	16	15	28	11	20	44	80
2	6	6	Acetone	Lettuce	0.03	30	3	23	11	9	14.33	13	22	52	88
2	1	6	Acetone	Lettuce	0.1	100	1	13	11	11	11.67	6	22	24	88
2	2	6	Acetone	Lettuce	0.1	100	2	10	8	7	8.33	3	18	12	72
2	3	6	Acetone	Lettuce	0.1	100	3	16	49	45	36.67	8	16	32	64
4	32	6	Acetone	Lettuce	0.3	300	1	20	3.1	5	9.37	7	22	28	88
4	83	6	Acetone	Lettuce	0.3	300	2	2.6	3.5	1.6	2.57	6	21	24	84
4	134	6	Acetone	Lettuce	0.3	300	3	9	3.7	2.1	4.93	5	19	20	76
4	33	6	Acetone	Lettuce	1	1000	1	0.5	0	1.5	0.67	1	17	4	68
4	84	6	Acetone	Lettuce	1	1000	2	1.7	3.4	1.2	2.1	0	23	0	92
4	135	6	Acetone	Lettuce	1	1000	3	1.5	5	2.4	2.97	3	20	12	80
4	34	6	Acetone	Lettuce	3	3000	1	0	0	0	0	0	0	0	0
4	85	6	Acetone	Lettuce	3	3000	2	2.5	0	3.6	2.03	1	17	4	68
4	136	6	Acetone	Lettuce	3	3000	3	0	0	0	0	0	0	0	0
4	35	6	Acetone	Lettuce	10	10000	1	0	0	0	0	0	0	0	0
4	86	6	Acetone	Lettuce	10	10000	2	0	0	0	0	0	0	0	0
4	137	6	Acetone	Lettuce	10	10000	3	0	0	0	0	0	0	0	0
2	106	6	Acetone	Radish	0.00001	0.01	1	70	41	71	60.67	25	25	100	100
2	107	6	Acetone	Radish	0.00001	0.01	2	15	68	44	42.33	25	25	100	100
2	108	6	Acetone	Radish	0.00001	0.01	3	46	37	32	38.33	25	25	100	100
2	103	6	Acetone	Radish	0.00003	0.03	1	40	13	35	29.33	25	25	100	100
2	104	6	Acetone	Radish	0.00003	0.03	2	28	36	52	38.67	25	25	100	100
2	105	6	Acetone	Radish	0.00003	0.03	3	32	17	27	25.33	25	25	100	100
2	100	6	Acetone	Radish	0.0001	0.1	1	39	15	56	36.67	24	24	96	96
2	101	6	Acetone	Radish	0.0001	0.1	2	35	32	41	36	25	25	100	100
2	102	6	Acetone	Radish	0.0001	0.1	3	34	22	35	30.33	24	24	96	96
2	97	6	Acetone	Radish	0.0003	0.3	1	16	30	17	21	21	22	84	88
2	98	6	Acetone	Radish	0.0003	0.3	2	31	43	8	27.33	24	24	96	96
2	99	6	Acetone	Radish	0.0003	0.3	3	47	40	16	34.33	24	24	96	96
2	94	6	Acetone	Radish	0.001	1	1	24	39	11	24.67	21	21	84	84
2	95	6	Acetone	Radish	0.001	1	2	12	34	21	22.33	22	22	88	88
2	96	6	Acetone	Radish	0.001	1	3	40	41	23	34.67	23	23	92	92
2	91	6	Acetone	Radish	0.003	3	1	20	6	5.5	10.5	20	20	80	80
2	92	6	Acetone	Radish	0.003	3	2	48	32	56	45.33	22	23	88	92
2	93	6	Acetone	Radish	0.003	3	3	15	25	37	25.67	24	24	96	96
2	88	6	Acetone	Radish	0.01	10	1	28	42	7	25.67	21	22	84	88
2	89	6	Acetone	Radish	0.01	10	2	13	65	36	38	24	24	96	96
2	90	6	Acetone	Radish	0.01	10	3	8	8	10	8.67	21	22	84	88
2	85	6	Acetone	Radish	0.03	30	1	24	18	33	25	22	22	88	88
2	86	6	Acetone	Radish	0.03	30	2	44	51	27	40.67	25	25	100	100
2	87	6	Acetone	Radish	0.03	30	3	58	16	46	40	25	25	100	100
2	82	6	Acetone	Radish	0.1	100	1	36	33	21	30	25	25	100	100
2	83	6	Acetone	Radish	0.1	100	2	34	74	29	45.67	24	24	96	96
2	84	6	Acetone	Radish	0.1	100	3	43	35	34	37.33	25	25	100	100
4	28	6	Acetone	Radish	0.3	300	1	9	12	26	15.67	24	24	96	96
4	79	6	Acetone	Radish	0.3	300	2	37		38	37.5	24	24	96	96
4	130	6	Acetone	Radish	0.3	300	3	33	28	17	26	24	24	96	96
4	29	6	Acetone	Radish	1	1000	1	27	28	18	24.33	25	25	100	100
4	80	6	Acetone	Radish	1	1000	2	41	13	33	29	25	25	100	100
4	131	6	Acetone	Radish	1	1000	3	33	30	21	28	24	24	96	96
4	30	6	Acetone	Radish	3	3000	1	15	6	16	12.33	24	24	96	96
4	81	6	Acetone	Radish	3	3000	2	19	8	26	17.67	22	23	88	92
4	132	6	Acetone	Radish	3	3000	3	12	12	5	9.67	22	23	88	92
4	31	6	Acetone	Radish	10	10000	1	0	0	0	0	0	0	0	0
4	82	6	Acetone	Radish	10	10000	2	0	0	0	0	0	0	0	0
4	133	6	Acetone	Radish	10	10000	3	0	0	0	0	0	0	0	0
2	187	6	Acetone	Ryegrass	0.00001	0.01	1	57	39	70	55.33	22	22	88	88
2	188	6	Acetone	Ryegrass	0.00001	0.01	2	35	85	42	54	24	24	96	96
2	189	6	Acetone	Ryegrass	0.00001	0.01	3	64	76	54	64.67	23	24	92	96
2	184	6	Acetone	Ryegrass	0.00003	0.03	1	88	57	95	80	23	23	92	92
2	185	6	Acetone	Ryegrass	0.00003	0.03	2	56	44	38	46	24	24	96	96
2	186	6	Acetone	Ryegrass	0.00003	0.03	3	89	64	86	79.67	25	25	100	100
2	181	6	Acetone	Ryegrass	0.0001	0.1	1	50	68	70	62.67	24	24	96	96
2	182	6	Acetone	Ryegrass	0.0001	0.1	2	48	60	68	58.67	25	25	100	100
2	183	6	Acetone	Ryegrass	0.0001	0.1	3	74	50	65	63	22	23	88	92
2	178	6	Acetone	Ryegrass	0.0003	0.3	1	69	102	106	92.33	24	24	96	96
2	179	6	Acetone	Ryegrass	0.0003	0.3	2	56	62	54	57.33	24	24	96	96
2	180	6	Acetone	Ryegrass	0.0003	0.3	3	57	50	78	61.67	23	23	92	92
2	175	6	Acetone	Ryegrass	0.001	1	1	66	68	36	56.67	25	25	100	100
2	176	6	Acetone	Ryegrass	0.001	1	2	28	57	74	53	24	24	96	96
2	177	6	Acetone	Ryegrass	0.001	1	3	74	45	54	57.67	25	25	100	100
2	172	6	Acetone	Ryegrass	0.003	3	1	62	73	47	60.67	25	25	100	100
2	173	6	Acetone	Ryegrass	0.003	3	2	51	50	32	44.33	23	23	92	92
2	174	6	Acetone	Ryegrass	0.003	3	3	38	57	45	46.67	24	24	96	96
2	169	6	Acetone	Ryegrass	0.01	10	1	75	42	50	55.67	25	25	100	100
2	170	6	Acetone	Ryegrass	0.01	10	2	89	46	65	66.67	25	25	100	100
2	171	6	Acetone	Ryegrass	0.01	10	3	41	68	65	58	25	25	100	100
2	166	6	Acetone	Ryegrass	0.03	30	1	50	65	40	51.67	25	25	100	100
2	167	6	Acetone	Ryegrass	0.03	30	2	32	40	61	44.33	21	22	84	88
2	168	6	Acetone	Ryegrass	0.03	30	3	57	63	61	60.33	24	24	96	96
2	163	6	Acetone	Ryegrass	0.1	100	1	52	79	76	69	24	24	96	96
2	164	6	Acetone	Ryegrass	0.1	100	2	70	50	61	60.33	25	25	100	100
2	165	6	Acetone	Ryegrass	0.1	100	3	42	51	56	49.67	23	25	92	100
4	36	6	Acetone	Ryegrass	0.3	300	1	85	81	36	67.33	24	24	96	96
4	87	6	Acetone	Ryegrass	0.3	300	2	67	76	80	74.33	25	25	100	100
4	138	6	Acetone	Ryegrass	0.3	300	3	80	63	88	77	24	25	96	100
4	37	6	Acetone	Ryegrass	1	1000	1	83	53	75	70.33	23	24	92	96
4	88	6	Acetone	Ryegrass	1	1000	2	65	50	82	65.67	21	21	84	84
4	139	6	Acetone	Ryegrass	1	1000	3	71	58	67	65.33	24	24	96	96
4	38	6	Acetone	Ryegrass	3	3000	1	47	0	19	22	9	11	36	44
4	89	6	Acetone	Ryegrass	3	3000	2	0	0	23	7.67	4	4	16	16
4	140	6	Acetone	Ryegrass	3	3000	3	46	0	5	17	12	13	48	52
4	39	6	Acetone	Ryegrass	10	10000	1	0	0	0	0	0	0	0	0
4	90	6	Acetone	Ryegrass	10	10000	2	0	0	0	0	0	0	0	0
4	141	6	Acetone	Ryegrass	10	10000	3	0	0	0	0	0	0	0	0
3	64	8	24dtbp	Lettuce	0.00000001	0.00001	1	41	5	4.7	16.9	7	20	28	80
3	145	8	24dtbp	Lettuce	0.00000001	0.00001	2	18	2.3	7	9.1	9	21	36	84
3	226	8	24dtbp	Lettuce	0.00000001	0.00001	3	42	17	2.5	20.5	8	20	32	80
3	65	8	24dtbp	Lettuce	0.00000003	0.00003	1	20	11	5	12	9	20	36	80
3	146	8	24dtbp	Lettuce	0.00000003	0.00003	2	5	9	14	9.33	7	15	28	60
3	227	8	24dtbp	Lettuce	0.00000003	0.00003	3	8	2.5	11	7.17	6	24	24	96
3	66	8	24dtbp	Lettuce	0.0000001	0.0001	1	2.2	5	26	11.07	6	21	24	84
3	147	8	24dtbp	Lettuce	0.0000001	0.0001	2	4.4	3.4	24	10.6	9	23	36	92
3	228	8	24dtbp	Lettuce	0.0000001	0.0001	3	40	3.7	4.6	16.1	10	23	40	92
3	67	8	24dtbp	Lettuce	0.0000003	0.0003	1	14	48	1.3	21.1	9	22	36	88
3	148	8	24dtbp	Lettuce	0.0000003	0.0003	2	4.4	1.8	0.9	2.37	1	22	4	88
3	229	8	24dtbp	Lettuce	0.0000003	0.0003	3	30	3.6	10	14.53	14	24	56	96
3	68	8	24dtbp	Lettuce	0.000001	0.001	1	13	7	2.2	7.4	3	17	12	68
3	149	8	24dtbp	Lettuce	0.000001	0.001	2	16	15	3.5	11.5	8	18	32	72
3	230	8	24dtbp	Lettuce	0.000001	0.001	3	22	9	6	12.33	4	21	16	84
3	69	8	24dtbp	Lettuce	0.000003	0.003	1	2.9	12	4.2	6.37	8	22	32	88
3	150	8	24dtbp	Lettuce	0.000003	0.003	2	29	8	6	14.33	3	20	12	80
3	231	8	24dtbp	Lettuce	0.000003	0.003	3	15	3.2	1.3	6.5	6	22	24	88
3	70	8	24dtbp	Lettuce	0.00001	0.01	1	3.5	1.8	1.5	2.27	1	23	4	92
3	151	8	24dtbp	Lettuce	0.00001	0.01	2	19	2	0	7	7	13	28	52
3	232	8	24dtbp	Lettuce	0.00001	0.01	3	9	5	1.1	5.03	4	21	16	84
3	71	8	24dtbp	Lettuce	0.00003	0.03	1	22	21	22	21.67	6	22	24	88
3	152	8	24dtbp	Lettuce	0.00003	0.03	2	6	4.1	1.9	4	12	24	48	96
3	233	8	24dtbp	Lettuce	0.00003	0.03	3	22	3.2	3.5	9.57	5	23	20	92
3	72	8	24dtbp	Lettuce	0.0001	0.1	1	4.1	2.8	3.4	3.43	7	22	28	88
3	153	8	24dtbp	Lettuce	0.0001	0.1	2	2.9	8	2.7	4.53	6	25	24	100
3	234	8	24dtbp	Lettuce	0.0001	0.1	3	7	2.4	1.5	3.63	6	23	24	92
3	55	8	24dtbp	Radish	0.00000001	0.00001	1	41	53	17	37	25	25	100	100
3	136	8	24dtbp	Radish	0.00000001	0.00001	2	66	42	26	44.67	23	24	92	96
3	217	8	24dtbp	Radish	0.00000001	0.00001	3	19	40	27	28.67	23	23	92	92
3	56	8	24dtbp	Radish	0.00000003	0.00003	1	19	33	40	30.67	25	25	100	100
3	137	8	24dtbp	Radish	0.00000003	0.00003	2	44	24	73	47	25	25	100	100
3	218	8	24dtbp	Radish	0.00000003	0.00003	3	37	28	48	37.67	25	25	100	100
3	57	8	24dtbp	Radish	0.0000001	0.0001	1	47	58	33	46	25	25	100	100
3	138	8	24dtbp	Radish	0.0000001	0.0001	2	25	35	12	24	24	24	96	96
3	219	8	24dtbp	Radish	0.0000001	0.0001	3	29	38	52	39.67	24	24	96	96
3	58	8	24dtbp	Radish	0.0000003	0.0003	1	58	29	37	41.33	25	25	100	100
3	139	8	24dtbp	Radish	0.0000003	0.0003	2	44	48	53	48.33	22	22	88	88
3	220	8	24dtbp	Radish	0.0000003	0.0003	3	48	38	42	42.67	25	25	100	100
3	59	8	24dtbp	Radish	0.000001	0.001	1	24	23	18	21.67	23	24	92	96
3	140	8	24dtbp	Radish	0.000001	0.001	2	39	29	24	30.67	24	24	96	96
3	221	8	24dtbp	Radish	0.000001	0.001	3	29	52	18	33	23	23	92	92
3	60	8	24dtbp	Radish	0.000003	0.003	1	28	11	15	18	20	21	80	84
3	141	8	24dtbp	Radish	0.000003	0.003	2	29	40	11	26.67	20	20	80	80
3	222	8	24dtbp	Radish	0.000003	0.003	3	53	56	41	50	25	25	100	100
3	61	8	24dtbp	Radish	0.00001	0.01	1	50	22	28	33.33	22	23	88	92
3	142	8	24dtbp	Radish	0.00001	0.01	2	15	21	29	21.67	24	24	96	96
3	223	8	24dtbp	Radish	0.00001	0.01	3	12	58	20	30	23	23	92	92
3	62	8	24dtbp	Radish	0.00003	0.03	1	47	21	49	39	25	25	100	100
3	143	8	24dtbp	Radish	0.00003	0.03	2	26	31	19	25.33	23	23	92	92
3	224	8	24dtbp	Radish	0.00003	0.03	3	70	42	46	52.67	24	24	96	96
3	63	8	24dtbp	Radish	0.0001	0.1	1	50	67	52	56.33	24	24	96	96
3	144	8	24dtbp	Radish	0.0001	0.1	2	58	41	39	46	24	24	96	96
3	225	8	24dtbp	Radish	0.0001	0.1	3	47	36	33	38.67	23	24	92	96
3	73	8	24dtbp	Ryegrass	0.00000001	0.00001	1	109	71	43	74.33	25	25	100	100
3	154	8	24dtbp	Ryegrass	0.00000001	0.00001	2	83	76	51	70	25	25	100	100
3	235	8	24dtbp	Ryegrass	0.00000001	0.00001	3	54	76	40	56.67	20	20	80	80
3	74	8	24dtbp	Ryegrass	0.00000003	0.00003	1	90	73	35	66	24	24	96	96
3	155	8	24dtbp	Ryegrass	0.00000003	0.00003	2	76	80	64	73.33	25	25	100	100
3	236	8	24dtbp	Ryegrass	0.00000003	0.00003	3	63	66	68	65.67	25	25	100	100
3	75	8	24dtbp	Ryegrass	0.0000001	0.0001	1	67	42	83	64	25	25	100	100
3	156	8	24dtbp	Ryegrass	0.0000001	0.0001	2	61	81	89	77	24	24	96	96
3	237	8	24dtbp	Ryegrass	0.0000001	0.0001	3	77	80	47	68	23	23	92	92
3	76	8	24dtbp	Ryegrass	0.0000003	0.0003	1	63	74	46	61	25	25	100	100
3	157	8	24dtbp	Ryegrass	0.0000003	0.0003	2	59	71	80	70	24	24	96	96
3	238	8	24dtbp	Ryegrass	0.0000003	0.0003	3	85	56	49	63.33	23	25	92	100
3	77	8	24dtbp	Ryegrass	0.000001	0.001	1	110	75	57	80.67	24	24	96	96
3	158	8	24dtbp	Ryegrass	0.000001	0.001	2	65	96	62	74.33	24	24	96	96
3	239	8	24dtbp	Ryegrass	0.000001	0.001	3	72	63	69	68	23	23	92	92
3	78	8	24dtbp	Ryegrass	0.000003	0.003	1	58	74	71	67.67	24	24	96	96
3	159	8	24dtbp	Ryegrass	0.000003	0.003	2	83	71	82	78.67	25	25	100	100
3	240	8	24dtbp	Ryegrass	0.000003	0.003	3	53	48	59	53.33	24	24	96	96
3	79	8	24dtbp	Ryegrass	0.00001	0.01	1	27	71	76	58	24	24	96	96
3	160	8	24dtbp	Ryegrass	0.00001	0.01	2	56	39	77	57.33	25	25	100	100
3	241	8	24dtbp	Ryegrass	0.00001	0.01	3	46	72	86	68	23	23	92	92
3	80	8	24dtbp	Ryegrass	0.00003	0.03	1	55	57	83	65	23	24	92	96
3	161	8	24dtbp	Ryegrass	0.00003	0.03	2	86	38	63	62.33	24	25	96	100
3	242	8	24dtbp	Ryegrass	0.00003	0.03	3	64	66	45	58.33	24	25	96	100
3	81	8	24dtbp	Ryegrass	0.0001	0.1	1	44	41	48	44.33	22	23	88	92
3	162	8	24dtbp	Ryegrass	0.0001	0.1	2	75	33	32	46.67	23	23	92	92
3	243	8	24dtbp	Ryegrass	0.0001	0.1	3	21	22	67	36.67	23	24	92	96
2	244	10	DWControl	Lettuce	NA	0	1	21	13	8	14	7	22	28	88
2	245	10	DWControl	Lettuce	NA	0	2	35	6	13	18	8	15	32	60
2	246	10	DWControl	Radish	NA	0	1	17	57	47	40.33	25	25	100	100
2	247	10	DWControl	Radish	NA	0	2	20	16	34	23.33	24	25	96	100
2	248	10	DWControl	Ryegrass	NA	0	1	58	37	52	49	23	23	92	92
2	249	10	DWControl	Ryegrass	NA	0	2	94	60	51	68.33	23	25	92	100
5	1	9	PropionicAcid	Ryegrass	0.00001	0.01	1				33.33	14	18	56	72
5	2	9	PropionicAcid	Ryegrass	0.00001	0.01	2				29.18	19	22	76	88
5	3	9	PropionicAcid	Ryegrass	0.00001	0.01	3				48.76	21	21	84	84
5	4	9	PropionicAcid	Ryegrass	0.00003	0.03	1				29.74	18	19	72	76
5	5	9	PropionicAcid	Ryegrass	0.00003	0.03	2				32.86	20	21	80	84
5	6	9	PropionicAcid	Ryegrass	0.00003	0.03	3				35.5	20	20	80	80
5	7	9	PropionicAcid	Ryegrass	0.0001	0.1	1				37.5	21	22	84	88
5	8	9	PropionicAcid	Ryegrass	0.0001	0.1	2				51.29	21	21	84	84
5	9	9	PropionicAcid	Ryegrass	0.0001	0.1	3				52.05	21	21	84	84
5	10	9	PropionicAcid	Ryegrass	0.0003	0.3	1				42.11	18	19	72	76
5	11	9	PropionicAcid	Ryegrass	0.0003	0.3	2				43.14	20	21	80	84
5	12	9	PropionicAcid	Ryegrass	0.0003	0.3	3				45.23	21	21	84	84
5	13	9	PropionicAcid	Ryegrass	0.001	1	1				26	12	20	48	80
5	14	9	PropionicAcid	Ryegrass	0.001	1	2				35.29	17	21	68	84
5	15	9	PropionicAcid	Ryegrass	0.001	1	3				36.9	18	20	72	80
5	16	9	PropionicAcid	Ryegrass	0.003	3	1				4.25	10	12	40	48
5	17	9	PropionicAcid	Ryegrass	0.003	3	2				3.36	10	11	40	44
5	18	9	PropionicAcid	Ryegrass	0.003	3	3				5.05	20	21	80	84
5	19	9	PropionicAcid	Ryegrass	0.01	10	1				0	0	0	0	0
5	20	9	PropionicAcid	Ryegrass	0.01	10	2				0	0	0	0	0
5	21	9	PropionicAcid	Ryegrass	0.01	10	3				0	0	0	0	0
5	22	9	PropionicAcid	Ryegrass	0.03	30	1				0	0	0	0	0
5	23	9	PropionicAcid	Ryegrass	0.03	30	2				1.5	0	2	0	8
5	24	9	PropionicAcid	Ryegrass	0.03	30	3				0	0	0	0	0
5	25	9	PropionicAcid	Ryegrass	0.1	100	1				0	0	0	0	0
5	26	9	PropionicAcid	Ryegrass	0.1	100	2				0	0	0	0	0
5	27	9	PropionicAcid	Ryegrass	0.1	100	3				0	0	0	0	0
5	28	9	PropionicAcid	Lettuce	0.00001	0.01	1				8	14	17	56	68
5	29	9	PropionicAcid	Lettuce	0.00001	0.01	2				10.95	16	19	64	76
5	30	9	PropionicAcid	Lettuce	0.00001	0.01	3				14	16	17	64	68
5	31	9	PropionicAcid	Lettuce	0.00003	0.03	1				14.11	16	18	64	72
5	32	9	PropionicAcid	Lettuce	0.00003	0.03	2				12.33	17	17	68	68
5	33	9	PropionicAcid	Lettuce	0.00003	0.03	3				10.88	14	17	56	68
5	34	9	PropionicAcid	Lettuce	0.0001	0.1	1				10.33	17	18	68	72
5	35	9	PropionicAcid	Lettuce	0.0001	0.1	2				8.06	16	18	64	72
5	36	9	PropionicAcid	Lettuce	0.0001	0.1	3				10.58	19	19	76	76
5	37	9	PropionicAcid	Lettuce	0.0003	0.3	1				14.7	18	19	72	76
5	38	9	PropionicAcid	Lettuce	0.0003	0.3	2				10.5	15	17	60	68
5	39	9	PropionicAcid	Lettuce	0.0003	0.3	3				10.95	18	21	72	84
5	40	9	PropionicAcid	Lettuce	0.001	1	1				1.78	8	22	32	88
5	41	9	PropionicAcid	Lettuce	0.001	1	2				7.11	16	19	64	76
5	42	9	PropionicAcid	Lettuce	0.001	1	3				4.91	17	21	68	84
5	43	9	PropionicAcid	Lettuce	0.003	3	1				1.83	0	17	0	68
5	44	9	PropionicAcid	Lettuce	0.003	3	2				1.24	0	17	0	68
5	45	9	PropionicAcid	Lettuce	0.003	3	3				1.42	3	19	12	76
5	46	9	PropionicAcid	Lettuce	0.01	10	1				0	0	0	0	0
5	47	9	PropionicAcid	Lettuce	0.01	10	2				0	0	0	0	0
5	48	9	PropionicAcid	Lettuce	0.01	10	3				0	0	0	0	0
5	49	9	PropionicAcid	Lettuce	0.03	30	1				0	0	0	0	0
5	50	9	PropionicAcid	Lettuce	0.03	30	2				0	0	0	0	0
5	51	9	PropionicAcid	Lettuce	0.03	30	3				0	0	0	0	0
5	52	9	PropionicAcid	Lettuce	0.1	100	1				0	0	0	0	0
5	53	9	PropionicAcid	Lettuce	0.1	100	2				0	0	0	0	0
5	54	9	PropionicAcid	Lettuce	0.1	100	3				0	0	0	0	0
5	55	9	PropionicAcid	Radish	0.00001	0.01	1				11.62	21	21	84	84
5	56	9	PropionicAcid	Radish	0.00001	0.01	2				15.38	23	25	92	100
5	57	9	PropionicAcid	Radish	0.00001	0.01	3				11.16	24	24	96	96
5	58	9	PropionicAcid	Radish	0.00003	0.03	1				9.88	23	23	92	92
5	59	9	PropionicAcid	Radish	0.00003	0.03	2				18.05	22	24	88	96
5	60	9	PropionicAcid	Radish	0.00003	0.03	3				10.75	23	24	92	96
5	61	9	PropionicAcid	Radish	0.0001	0.1	1				12.48	23	23	92	92
5	62	9	PropionicAcid	Radish	0.0001	0.1	2				9.64	25	25	100	100
5	63	9	PropionicAcid	Radish	0.0001	0.1	3				17	20	24	80	96
5	64	9	PropionicAcid	Radish	0.0003	0.3	1				10.75	24	25	96	100
5	65	9	PropionicAcid	Radish	0.0003	0.3	2				12.63	24	24	96	96
5	66	9	PropionicAcid	Radish	0.0003	0.3	3				21.04	23	23	92	92
5	67	9	PropionicAcid	Radish	0.001	1	1				13.33	21	24	84	96
5	68	9	PropionicAcid	Radish	0.001	1	2				15.83	24	24	96	96
5	69	9	PropionicAcid	Radish	0.001	1	3				23.33	23	24	92	96
5	70	9	PropionicAcid	Radish	0.003	3	1				11.68	24	25	96	100
5	71	9	PropionicAcid	Radish	0.003	3	2				14.78	21	25	84	100
5	72	9	PropionicAcid	Radish	0.003	3	3				16.04	23	23	92	92
5	73	9	PropionicAcid	Radish	0.01	10	1				1.67	0	21	0	84
5	74	9	PropionicAcid	Radish	0.01	10	2				2.4	0	3	0	12
5	75	9	PropionicAcid	Radish	0.01	10	3				1.33	0	21	0	84
5	76	9	PropionicAcid	Radish	0.03	30	1				0	0	0	0	0
5	77	9	PropionicAcid	Radish	0.03	30	2				0	0	0	0	0
5	78	9	PropionicAcid	Radish	0.03	30	3				0	0	0	0	0
5	79	9	PropionicAcid	Radish	0.1	100	1				0	0	0	0	0
5	80	9	PropionicAcid	Radish	0.1	100	2				0	0	0	0	0
5	81	9	PropionicAcid	Radish	0.1	100	3				0	0	0	0	0
6	1	12	Toluene	Radish	0	0	1	13	8	8	9.67	15	16	60	64
6	2	12	Toluene	Radish	0	0	2	13	6	18	12.33	19	20	76	80
6	3	12	Toluene	Radish	0	0	3	17	5	15	12.33	21	22	84	88
6	4	12	Toluene	Radish	0.001	1	1	9	5	14	9.33	11	12	44	48
6	5	12	Toluene	Radish	0.001	1	2	16	7	2	8.33	19	19	76	76
6	6	12	Toluene	Radish	0.001	1	3	17	13	6	12	16	18	64	72
6	7	12	Toluene	Radish	0.003	3	1	18	18	11	15.67	22	22	88	88
6	8	12	Toluene	Radish	0.003	3	2	12	9	9	10	21	21	84	84
6	9	12	Toluene	Radish	0.003	3	3	7	12	8	9	20	20	80	80
6	10	12	Toluene	Radish	0.0003	0.3	1	12	15	18	15	22	22	88	88
6	11	12	Toluene	Radish	0.0003	0.3	2	10	18	5	11	17	21	68	84
6	12	12	Toluene	Radish	0.0003	0.3	3	7	10	14	10.33	20	22	80	88
6	13	12	Toluene	Radish	0.0001	0.1	1	8	6	2	5.33	23	24	92	96
6	14	12	Toluene	Radish	0.0001	0.1	2	13	7	8	9.33	17	18	68	72
6	15	12	Toluene	Radish	0.0001	0.1	3	14	11	9	11.33	18	19	72	76
6	16	12	Toluene	Radish	0.00003	0.03	1	9	10	8	9	23	23	92	92
6	17	12	Toluene	Radish	0.00003	0.03	2	10	6	5	7	17	20	68	80
6	18	12	Toluene	Radish	0.00003	0.03	3	15	13	3	10.33	17	19	68	76
6	19	12	Toluene	Radish	0.00001	0.01	1	10	7	5	7.33	14	16	56	64
6	20	12	Toluene	Radish	0.00001	0.01	2	8	16	14	12.67	22	22	88	88
6	21	12	Toluene	Radish	0.00001	0.01	3	14	5	8	9	21	22	84	88
6	22	13	MS	Radish	0	0	1	15	4	15	11.33	15	15	60	60
6	23	13	MS	Radish	0	0	2	4	23	16	14.33	19	19	76	76
6	24	13	MS	Radish	0	0	3	5	8	12	8.33	19	19	76	76
6	25	13	MS	Radish	0.003	3	1	7	2	4	4.33	14	15	56	60
6	26	13	MS	Radish	0.003	3	2	2	9	3	4.67	13	14	52	56
6	27	13	MS	Radish	0.003	3	3	6	5	9	6.67	14	15	56	60
6	28	13	MS	Radish	0.001	1	1	10	12	5	9	16	17	64	68
6	29	13	MS	Radish	0.001	1	2	8	8	7	7.67	16	19	64	76
6	30	13	MS	Radish	0.001	1	3	11	12	6	9.67	15	18	60	72
6	31	13	MS	Radish	0.0003	0.3	1	11	7	9	9	18	18	72	72
6	32	13	MS	Radish	0.0003	0.3	2	4	8	5	5.67	14	16	56	64
6	33	13	MS	Radish	0.0003	0.3	3	5	11	9	8.33	14	16	56	64
6	34	13	MS	Radish	0.0001	0.1	1	5	9	9	7.67	19	19	76	76
6	35	13	MS	Radish	0.0001	0.1	2	17	10	7	11.33	20	20	80	80
6	36	13	MS	Radish	0.0001	0.1	3	11	13	8	10.67	22	22	88	88
6	37	13	MS	Radish	0.00003	0.03	1	8	10	7	8.33	17	18	68	72
6	38	13	MS	Radish	0.00003	0.03	2	14	21	4	13	17	17	68	68
6	39	13	MS	Radish	0.00003	0.03	3	5	4	4	4.33	13	12	52	48
6	40	13	MS	Radish	0.00001	0.01	1	14	7	8	9.67	21	21	84	84
6	41	13	MS	Radish	0.00001	0.01	2	10	6	10	8.67	13	13	52	52
6	42	13	MS	Radish	0.00001	0.01	3	10	9	9	9.33	17	18	68	72
6	131	13	MS	Ryegrass	0	0	1	3	49	37	29.67	9	11	36	44
6	132	13	MS	Ryegrass	0	0	2	40	11	18	23	13	14	52	56
6	133	13	MS	Ryegrass	0	0	3	23	59	47	43	7	8	28	32
6	134	13	MS	Ryegrass	0.003	3	1	32	2	3	12.33	11	12	44	48
6	135	13	MS	Ryegrass	0.003	3	2	12	18	22	17.33	9	11	36	44
6	136	13	MS	Ryegrass	0.003	3	3	43	48	39	43.33	12	13	48	52
6	137	13	MS	Ryegrass	0.001	1	1	8	28	52	29.33	5	6	20	24
6	138	13	MS	Ryegrass	0.001	1	2	36	30	19	28.33	11	12	44	48
6	139	13	MS	Ryegrass	0.001	1	3	65	30	18	37.67	6	6	24	24
6	140	13	MS	Ryegrass	0.0003	0.3	1	25	11	42	26	11	11	44	44
6	141	13	MS	Ryegrass	0.0003	0.3	2	86	13	4	34.33	5	7	20	28
6	142	13	MS	Ryegrass	0.0003	0.3	3	23	42	35	33.33	7	7	28	28
6	143	13	MS	Ryegrass	0.0001	0.1	1	5	45	78	42.67	11	12	44	48
6	144	13	MS	Ryegrass	0.0001	0.1	2	23	12	60	31.67	7	8	28	32
6	145	13	MS	Ryegrass	0.0001	0.1	3	50	27	43	40	13	13	52	52
6	146	13	MS	Ryegrass	0.00003	0.03	1	36	53	14	34.33	12	14	48	56
6	147	13	MS	Ryegrass	0.00003	0.03	2	62	5	13	26.67	19	16	76	64
6	148	13	MS	Ryegrass	0.00003	0.03	3	45	8	52	35	8	8	32	32
6	149	13	MS	Ryegrass	0.00001	0.01	1	51	41	70	54	12	12	48	48
6	150	13	MS	Ryegrass	0.00001	0.01	2	2	50	43	31.67	13	13	52	52
6	151	13	MS	Ryegrass	0.00001	0.01	3	12	22	13	15.67	11	13	44	52
6	152	12	Toluene	Ryegrass	0	0	1	45	35	33	37.67	16	16	64	64
6	153	12	Toluene	Ryegrass	0	0	2	10	25	58	31	14	14	56	56
6	154	12	Toluene	Ryegrass	0	0	3	20	65	48	44.33	7	8	28	32
6	155	12	Toluene	Ryegrass	0.003	3	1	5	58	27	30	15	17	60	68
6	156	12	Toluene	Ryegrass	0.003	3	2	25	35	36	32	15	16	60	64
6	157	12	Toluene	Ryegrass	0.003	3	3	46	17	34	32.33	15	16	60	64
6	158	12	Toluene	Ryegrass	0.001	1	1	5	58	31	31.33	16	16	64	64
6	159	12	Toluene	Ryegrass	0.001	1	2	38	59	63	53.33	8	9	32	36
6	160	12	Toluene	Ryegrass	0.001	1	3	42	15	33	30	11	14	44	56
6	161	12	Toluene	Ryegrass	0.0003	0.3	1	7	19	48	24.67	7	9	28	36
6	162	12	Toluene	Ryegrass	0.0003	0.3	2	3	58	36	32.33	8	10	32	40
6	163	12	Toluene	Ryegrass	0.0003	0.3	3	48	39	35	40.67	10	13	40	52
6	164	12	Toluene	Ryegrass	0.0001	0.1	1	8	18	49	25	12	14	48	56
6	165	12	Toluene	Ryegrass	0.0001	0.1	2	51	63	29	47.67	12	12	48	48
6	166	12	Toluene	Ryegrass	0.0001	0.1	3	26	22	57	35	8	10	32	40
6	167	12	Toluene	Ryegrass	0.00003	0.03	1	13	12	35	20	7	7	28	28
6	168	12	Toluene	Ryegrass	0.00003	0.03	2	34	19	29	27.33	10	10	40	40
6	169	12	Toluene	Ryegrass	0.00003	0.03	3	20	32	47	33	14	15	56	60
6	170	12	Toluene	Ryegrass	0.00001	0.01	1	16	30	55	33.67	6	8	24	32
6	171	12	Toluene	Ryegrass	0.00001	0.01	2	28	20	29	25.67	13	15	52	60
6	172	12	Toluene	Ryegrass	0.00001	0.01	3	66	18	30	38	6	6	24	24
6	71	13	MS	Lettuce	0	0		37	61	45	47.67	10	12	40	48
6	72	13	MS	Lettuce	0	0		37	40	37	38	21	22	84	88
6	73	13	MS	Lettuce	0	0		28	19	41	29.33	16	19	64	76
6	74	13	MS	Lettuce	0.003	3		24	23	24	23.67	10	12	40	48
6	75	13	MS	Lettuce	0.003	3		23	25	21	23	7	8	28	32
6	76	13	MS	Lettuce	0.003	3		12	17	30	19.67	8	9	32	36
6	77	13	MS	Lettuce	0.001	1		37	12	25	24.67	7	7	28	28
6	78	13	MS	Lettuce	0.001	1		37	14	20	23.67	13	15	52	60
6	79	13	MS	Lettuce	0.001	1		28	27	37	30.67	10	10	40	40
6	80	13	MS	Lettuce	0.0003	0.3		30	23	25	26	16	16	64	64
6	81	13	MS	Lettuce	0.0003	0.3		23	39	42	34.67	12	12	48	48
6	82	13	MS	Lettuce	0.0003	0.3		22	36	20	26	12	13	48	52
6	83	13	MS	Lettuce	0.0001	0.1		30	22	41	31	14	14	56	56
6	84	13	MS	Lettuce	0.0001	0.1		41	53	24	39.33	9	9	36	36
6	85	13	MS	Lettuce	0.0001	0.1		38	40	28	35.33	14	15	56	60
6	86	13	MS	Lettuce	0.00003	0.03		19	30	31	26.67	14	14	56	56
6	87	13	MS	Lettuce	0.00003	0.03		32	18	39	29.67	19	19	76	76
6	88	13	MS	Lettuce	0.00003	0.03		34	46	32	37.33	20	23	80	92
6	89	13	MS	Lettuce	0.00001	0.01		32	45	25	34	14	15	56	60
6	90	13	MS	Lettuce	0.00001	0.01		60	24	43	42.33	15	18	60	72
6	91	13	MS	Lettuce	0.00001	0.01		25	34	28	29	11	11	44	44
6	92	12	Toluene	Lettuce	0	0		36	34	31	33.67	15	17	60	68
6	93	12	Toluene	Lettuce	0	0		30	32	32	31.33	12	12	48	48
6	94	12	Toluene	Lettuce	0	0		24	46	13	27.67	17	18	68	72
6	95	12	Toluene	Lettuce	0.003	3		21	27	37	28.33	19	20	76	80
6	96	12	Toluene	Lettuce	0.003	3		44	35	41	40	17	21	68	84
6	97	12	Toluene	Lettuce	0.003	3		39	21	10	23.33	18	18	72	72
6	98	12	Toluene	Lettuce	0.001	1		47	31	51	43	17	17	68	68
6	99	12	Toluene	Lettuce	0.001	1		33	50	23	35.33	24	25	96	100
6	100	12	Toluene	Lettuce	0.001	1		27	28	35	30	18	20	72	80
6	101	12	Toluene	Lettuce	0.0003	0.3		33	39	22	31.33	19	22	76	88
6	102	12	Toluene	Lettuce	0.0003	0.3		38	51	16	35	15	19	60	76
6	103	12	Toluene	Lettuce	0.0003	0.3		43	35	29	35.67	11	13	44	52
6	104	12	Toluene	Lettuce	0.0001	0.1		39	47	31	39	14	16	56	64
6	105	12	Toluene	Lettuce	0.0001	0.1		39	35	33	35.67	12	15	48	60
6	106	12	Toluene	Lettuce	0.0001	0.1		16	20	44	26.67	9	9	36	36
6	107	12	Toluene	Lettuce	0.00003	0.03		38	14	41	31	21	22	84	88
6	108	12	Toluene	Lettuce	0.00003	0.03		45	28	28	33.67	16	16	64	64
6	109	12	Toluene	Lettuce	0.00003	0.03		22	43	25	30	15	17	60	68
6	110	12	Toluene	Lettuce	0.00001	0.01		32	18	44	31.33	16	20	64	80
6	111	12	Toluene	Lettuce	0.00001	0.01		23	42	25	30	9	9	36	36
6	112	12	Toluene	Lettuce	0.00001	0.01		19	16	26	20.33	6	6	24	24
7	A7	14	MEK	Radish	0	0	1	19	27	25	23.67	25	25	100	100
7	A8	14	MEK	Radish	0	0	2	10	23	25	19.33	21	22	84	88
7	A9	14	MEK	Radish	0	0	3	3	23	16	14	21	21	84	84
7	A10	14	MEK	Radish	0.1	100	1	10	3	4	5.67	20	21	80	84
7	A11	14	MEK	Radish	0.1	100	2	6	15	24	15	16	16	64	64
7	A12	14	MEK	Radish	0.1	100	3	19	6	13	12.67	16	16	64	64
7	A13	14	MEK	Radish	0.03	30	1	19	18	17	18	22	23	88	92
7	A14	14	MEK	Radish	0.03	30	2	17	20	13	16.67	23	24	92	96
7	A15	14	MEK	Radish	0.03	30	3	10	15	22	15.67	23	24	92	96
7	A16	14	MEK	Radish	0.01	10	1	15	22	24	20.33	19	20	76	80
7	A17	14	MEK	Radish	0.01	10	2	17	21	12	16.67	21	21	84	84
7	A18	14	MEK	Radish	0.01	10	3	8	10	5	7.67	20	22	80	88
7	A19	14	MEK	Radish	0.003	3	1	28	11	23	20.67	20	20	80	80
7	A20	14	MEK	Radish	0.003	3	2	2	11	10	7.67	22	22	88	88
7	A21	14	MEK	Radish	0.003	3	3	21	16	18	18.33	21	23	84	92
7	A22	14	MEK	Radish	0.001	1	1	10	18	27	18.33	18	20	72	80
7	A23	14	MEK	Radish	0.001	1	2	14	15	13	14	18	18	72	72
7	A24	14	MEK	Radish	0.001	1	3	13	13	18	14.67	22	24	88	96
7	A25	14	MEK	Radish	0.0003	0.3	1	16	13	9	12.67	21	21	84	84
7	A26	14	MEK	Radish	0.0003	0.3	2	7	14	17	12.67	20	21	80	84
7	A27	14	MEK	Radish	0.0003	0.3	3	13	14	10	12.33	22	23	88	92
7	A28	14	MEK	Radish	0.0001	0.1	1	12	13	8	11	19	19	76	76
7	A29	14	MEK	Radish	0.0001	0.1	2	21	9	12	14	24	24	96	96
7	A30	14	MEK	Radish	0.0001	0.1	3	6	4	22	10.67	22	22	88	88
7	A31	14	MEK	Radish	0.00003	0.03	1	4	20	18	14	23	23	92	92
7	A32	14	MEK	Radish	0.00003	0.03	2	28	30	23	27	23	23	92	92
7	A33	14	MEK	Radish	0.00003	0.03	3	3	13	21	12.33	22	22	88	88
7	A34	14	MEK	Radish	0.00001	0.01	1	27	27	25	26.33	20	20	80	80
7	A35	14	MEK	Radish	0.00001	0.01	2	24	12	32	22.67	20	20	80	80
7	A36	14	MEK	Radish	0.00001	0.01	3	18	14	13	15	22	23	88	92
7	B7	14	MEK	Lettuce	0	0	1	34	29	29	30.67	23	24	92	96
7	B8	14	MEK	Lettuce	0	0	2	35	39	19	31	20	22	80	88
7	B9	14	MEK	Lettuce	0	0	3	37	33	24	31.33	23	25	92	100
7	B10	14	MEK	Lettuce	0.1	100	1	7	5	10	7.33	3	4	12	16
7	B11	14	MEK	Lettuce	0.1	100	2				0	0	0	0	0
7	B12	14	MEK	Lettuce	0.1	100	3	7	25	4	12	5	6	20	24
7	B13	14	MEK	Lettuce	0.03	30	1	33	10	31	24.67	15	17	60	68
7	B14	14	MEK	Lettuce	0.03	30	2	42	10	20	24	8	9	32	36
7	B15	14	MEK	Lettuce	0.03	30	3	32	41	45	39.33	11	11	44	44
7	B16	14	MEK	Lettuce	0.01	10	1	23	35	32	30	19	19	76	76
7	B17	14	MEK	Lettuce	0.01	10	2	37	32	20	29.67	20	20	80	80
7	B18	14	MEK	Lettuce	0.01	10	3	28	30	28	28.67	18	20	72	80
7	B19	14	MEK	Lettuce	0.003	3	1	34	42	35	37	17	17	68	68
7	B20	14	MEK	Lettuce	0.003	3	2	38	40	42	40	9	9	36	36
7	B21	14	MEK	Lettuce	0.003	3	3	34	35	30	33	9	9	36	36
7	B22	14	MEK	Lettuce	0.001	1	1	49	41	26	38.67	21	24	84	96
7	B23	14	MEK	Lettuce	0.001	1	2	32	17	19	22.67	25	25	100	100
7	B24	14	MEK	Lettuce	0.001	1	3	28	34	21	27.67	21	22	84	88
7	B25	14	MEK	Lettuce	0.0003	0.3	1	18	46	17	27	16	18	64	72
7	B26	14	MEK	Lettuce	0.0003	0.3	2	16	25	13	18	17	17	68	68
7	B27	14	MEK	Lettuce	0.0003	0.3	3	20	21	25	22	16	16	64	64
7	B28	14	MEK	Lettuce	0.0001	0.1	1	27	32	24	27.67	24	24	96	96
7	B29	14	MEK	Lettuce	0.0001	0.1	2	21	24	17	20.67	23	23	92	92
7	B30	14	MEK	Lettuce	0.0001	0.1	3	28	14	41	27.67	18	18	72	72
7	B31	14	MEK	Lettuce	0.00003	0.03	1	34	12	32	26	20	22	80	88
7	B32	14	MEK	Lettuce	0.00003	0.03	2	25	34	27	28.67	20	20	80	80
7	B33	14	MEK	Lettuce	0.00003	0.03	3	31	30	24	28.33	19	21	76	84
7	B34	14	MEK	Lettuce	0.00001	0.01	1	40	24	34	32.67	12	13	48	52
7	B35	14	MEK	Lettuce	0.00001	0.01	2	29	30	44	34.33	13	13	52	52
7	B36	14	MEK	Lettuce	0.00001	0.01	3	18	40	25	27.67	18	20	72	80
7	C7	14	MEK	Ryegrass	0	0	1	27	57	25	36.33	14	15	56	60
7	C8	14	MEK	Ryegrass	0	0	2	43	34	75	50.67	8	11	32	44
7	C9	14	MEK	Ryegrass	0	0	3	40	28	57	41.67	14	14	56	56
7	C10	14	MEK	Ryegrass	0.1	100	1	8	41	64	37.67	11	12	44	48
7	C11	14	MEK	Ryegrass	0.1	100	2	25	43	43	37	10	11	40	44
7	C12	14	MEK	Ryegrass	0.1	100	3	20	33	47	33.33	14	15	56	60
7	C13	14	MEK	Ryegrass	0.03	30	1	5	63	48	38.67	16	16	64	64
7	C14	14	MEK	Ryegrass	0.03	30	2	53	26	13	30.67	13	14	52	56
7	C15	14	MEK	Ryegrass	0.03	30	3	26	22	8	18.67	14	15	56	60
7	C16	14	MEK	Ryegrass	0.01	10	1	61	17	45	41	15	16	60	64
7	C17	14	MEK	Ryegrass	0.01	10	2	5	50	52	35.67	8	8	32	32
7	C18	14	MEK	Ryegrass	0.01	10	3	36	58	67	53.67	17	17	68	68
7	C19	14	MEK	Ryegrass	0.003	3	1	13	60	28	33.67	16	17	64	68
7	C20	14	MEK	Ryegrass	0.003	3	2	38	87	26	50.33	16	17	64	68
7	C21	14	MEK	Ryegrass	0.003	3	3	18	64	37	39.67	15	15	60	60
7	C22	14	MEK	Ryegrass	0.001	1	1	37	60	21	39.33	17	17	68	68
7	C23	14	MEK	Ryegrass	0.001	1	2	17	30	65	37.33	19	21	76	84
7	C24	14	MEK	Ryegrass	0.001	1	3	77	40	22	46.33	10	11	40	44
7	C25	14	MEK	Ryegrass	0.0003	0.3	1	42	55	25	40.67	10	11	40	44
7	C26	14	MEK	Ryegrass	0.0003	0.3	2	22	18	53	31	14	15	56	60
7	C27	14	MEK	Ryegrass	0.0003	0.3	3	75	44	32	50.33	15	16	60	64
7	C28	14	MEK	Ryegrass	0.0001	0.1	1	47	8	23	26	15	17	60	68
7	C29	14	MEK	Ryegrass	0.0001	0.1	2	43	18	53	38	10	10	40	40
7	C30	14	MEK	Ryegrass	0.0001	0.1	3	46	34	35	38.33	12	13	48	52
7	C31	14	MEK	Ryegrass	0.00003	0.03	1	51	69	30	50	14	15	56	60
7	C32	14	MEK	Ryegrass	0.00003	0.03	2	17	16	16	16.33	10	12	40	48
7	C33	14	MEK	Ryegrass	0.00003	0.03	3	37	43	12	30.67	13	13	52	52
7	C34	14	MEK	Ryegrass	0.00001	0.01	1	73	48	38	53	13	15	52	60
7	C35	14	MEK	Ryegrass	0.00001	0.01	2	101	42	32	58.33	13	13	52	52
7	C36	14	MEK	Ryegrass	0.00001	0.01	3	72	48	68	62.67	9	9	36	36
8	43	15	Benzene	Radish	0	0	1	14	19	6	13	21	22	84	88
8	44	15	Benzene	Radish	0	0	2	16	14	10	13.33	21	21	84	84
8	45	15	Benzene	Radish	0	0	3	14	15	15	14.67	20	20	80	80
8	46	15	Benzene	Radish	0.01	10	1	13	11	10	11.33	24	24	96	96
8	47	15	Benzene	Radish	0.01	10	2	26	15	15	18.67	23	24	92	96
8	48	15	Benzene	Radish	0.01	10	3	5	5	16	8.67	9	18	36	72
8	49	15	Benzene	Radish	0.003	3	1	10	15	27	17.33	14	17	56	68
8	50	15	Benzene	Radish	0.003	3	2	18	22	19	19.67	23	23	92	92
8	51	15	Benzene	Radish	0.003	3	3	18	14	20	17.33	18	19	72	76
8	52	15	Benzene	Radish	0.001	1	1	7	12	14	11	20	21	80	84
8	53	15	Benzene	Radish	0.001	1	2	14	9	10	11	23	24	92	96
8	54	15	Benzene	Radish	0.001	1	3	15	14	8	12.33	21	21	84	84
8	55	15	Benzene	Radish	0.0003	0.3	1	20	8	15	14.33	18	19	72	76
8	56	15	Benzene	Radish	0.0003	0.3	2	21	18	26	21.67	23	23	92	92
8	57	15	Benzene	Radish	0.0003	0.3	3	16	20	21	19	21	21	84	84
8	58	15	Benzene	Radish	0.0001	0.1	1	15	13	13	13.67	17	19	68	76
8	59	15	Benzene	Radish	0.0001	0.1	2	29	14	9	17.33	23	23	92	92
8	60	15	Benzene	Radish	0.0001	0.1	3	5	20	14	13	23	24	92	96
8	A1	15	Benzene	Radish	0.00003	0.03	1	9	7	8	8	15	17	60	68
8	A2	15	Benzene	Radish	0.00003	0.03	2	20	18	17	18.33	22	23	88	92
8	A3	15	Benzene	Radish	0.00003	0.03	3	17	17	23	19	23	23	92	92
8	A4	15	Benzene	Radish	0.00001	0.01	1	15	17	15	15.67	20	20	80	80
8	A5	15	Benzene	Radish	0.00001	0.01	2	18	15	11	14.67	19	20	76	80
8	A6	15	Benzene	Radish	0.00001	0.01	3	23	15	11	16.33	22	22	88	88
8	113	15	Benzene	Lettuce	0	0	1	30	31	26	29	17	18	68	72
8	114	15	Benzene	Lettuce	0	0	2	37	34	24	31.67	22	23	88	92
8	115	15	Benzene	Lettuce	0	0	3	23	42	33	32.67	22	22	88	88
8	116	15	Benzene	Lettuce	0.01	10	1	38	18	43	33	10	10	40	40
8	117	15	Benzene	Lettuce	0.01	10	2	23	48	36	35.67	3	5	12	20
8	118	15	Benzene	Lettuce	0.01	10	3	22	37	45	34.67	14	14	56	56
8	119	15	Benzene	Lettuce	0.003	3	1	40	33	34	35.67	20	20	80	80
8	120	15	Benzene	Lettuce	0.003	3	2	25	37	28	30	20	21	80	84
8	121	15	Benzene	Lettuce	0.003	3	3	43	34	46	41	24	25	96	100
8	B22	15	Benzene	Lettuce	0.001	1	1	47	37	19	34.33	22	23	88	92
8	B23	15	Benzene	Lettuce	0.001	1	2	28	17	40	28.33	24	24	96	96
8	B24	15	Benzene	Lettuce	0.001	1	3	42	30	14	28.67	18	20	72	80
8	B25	15	Benzene	Lettuce	0.0003	0.3	1	32	28	39	33	18	19	72	76
8	B26	15	Benzene	Lettuce	0.0003	0.3	2	34	37	30	33.67	18	19	72	76
8	B27	15	Benzene	Lettuce	0.0003	0.3	3	28	40	29	32.33	20	20	80	80
8	B28	15	Benzene	Lettuce	0.0001	0.1	1	28	23	28	26.33
8	B29	15	Benzene	Lettuce	0.0001	0.1	2	25	18	33	25.33
8	B30	15	Benzene	Lettuce	0.0001	0.1	3	39	35	55	43
8	B31	15	Benzene	Lettuce	0.00003	0.03	1	27	21	22	23.33	22	24	88	96
8	B32	15	Benzene	Lettuce	0.00003	0.03	2	37	43	28	36	20	20	80	80
8	B33	15	Benzene	Lettuce	0.00003	0.03	3	37	29	39	35	20	20	80	80
8	B34	15	Benzene	Lettuce	0.00001	0.01	1	31	32	30	31	22	22	88	88
8	B35	15	Benzene	Lettuce	0.00001	0.01	2	27	40	33	33.33	24	25	96	100
8	B36	15	Benzene	Lettuce	0.00001	0.01	3	31	34	30	31.67	21	21	84	84
8	173	15	Benzene	Ryegrass	0	0	1	25	76	17	39.33	13	18	52	72
8	174	15	Benzene	Ryegrass	0	0	2	22	78	17	39	16	16	64	64
8	175	15	Benzene	Ryegrass	0	0	3	44	60	49	51	17	17	68	68
8	176	15	Benzene	Ryegrass	0.01	10	1	65	55	8	42.67	10	11	40	44
8	177	15	Benzene	Ryegrass	0.01	10	2	67	24	44	45	16	16	64	64
8	178	15	Benzene	Ryegrass	0.01	10	3	38	40	34	37.33	16	17	64	68
8	179	15	Benzene	Ryegrass	0.003	3	1	20	83	14	39	14	15	56	60
8	180	15	Benzene	Ryegrass	0.003	3	2	20	58	70	49.33	15	15	60	60
8	181	15	Benzene	Ryegrass	0.003	3	3	65	19	69	51	16	17	64	68
8	182	15	Benzene	Ryegrass	0.001	1	1	65	43	29	45.67	12	13	48	52
8	183	15	Benzene	Ryegrass	0.001	1	2	48	36	28	37.33	19	19	76	76
8	184	15	Benzene	Ryegrass	0.001	1	3	12	25	52	29.67	10	11	40	44
8	185	15	Benzene	Ryegrass	0.0003	0.3	1	73	70	44	62.33	7	7	28	28
8	186	15	Benzene	Ryegrass	0.0003	0.3	2	29	72	28	43	13	13	52	52
8	187	15	Benzene	Ryegrass	0.0003	0.3	3	39	45	29	37.67	17	17	68	68
8	188	15	Benzene	Ryegrass	0.0001	0.1	1	26	47	45	39.33	15	17	60	68
8	189	15	Benzene	Ryegrass	0.0001	0.1	2	30	19	56	35	15	17	60	68
8	190	15	Benzene	Ryegrass	0.0001	0.1	3	30	51	29	36.67	14	13	56	52
8	C1	15	Benzene	Ryegrass	0.00003	0.03	1	26	6	73	35	8	10	32	40
8	C2	15	Benzene	Ryegrass	0.00003	0.03	2	44	32	72	49.33	12	13	48	52
8	C3	15	Benzene	Ryegrass	0.00003	0.03	3	47	28	29	34.67	16	17	64	68
8	C4	15	Benzene	Ryegrass	0.00001	0.01	1	56	14	45	38.33	16	17	64	68
8	C5	15	Benzene	Ryegrass	0.00001	0.01	2	37	39	42	39.33	13	14	52	56
8	C6	15	Benzene	Ryegrass	0.00001	0.01	3	27	98	64	63	13	14	52	56
