# Supplementary material for: Phytotoxicity and hormesis in common mobile organic compounds in leachates of wood-derived biochars
Source: Biochar. 2024 May 22;6(1):51. doi: 10.1007/s42773-024-00339-w (PMC11111554; doi:10.1007/s42773-024-00339-w)
Supplement: Supplementary file 3 — Supplementary Material 3. [file 42773_2024_339_MOESM3_ESM.txt]

dish	sp	chem	conc	concmM	seeds	germnum	germ	cotnum	cot	rad1	rad2	rad3	rad4	rad5	rad6	rad7	rad8	rad9	rad10	rad11	rad12	radlen
J1	basil	Acetic	0	0	5	1	20	1	20	20												20.000
J2	basil	Acetic	0	0	5	4	80	4	80	23	22	18	8									17.750
J3	basil	Acetic	0	0	5	5	100	4	80	18	9	14	21	20								16.400
J4	basil	Acetic	0	0	5	3	60	3	60	19	13	16										16.000
J5	basil	Acetic	0	0	5	3	60	3	60	8	10	23										13.667
J6	basil	Acetic	0	0	5	2	40	2	40	16	16											16.000
J7	basil	Acetic	0	0	5	4	80	4	80	11	7	13	13									11.000
J8	basil	Acetic	0	0	5	3	60	3	60	22	21	7										16.667
J9	basil	Acetic	0	0	5	4	80	4	80	18	4	17	25									16.000
J10	basil	Acetic	0	0	5	4	80	4	80	21	20	12	20									18.250
J11	basil	Acetic	0.00001	0.01	5	5	100	5	100	20	13	13	16	22								16.800
J12	basil	Acetic	0.00001	0.01	5	4	80	4	80	16	11	21	14									15.500
J13	basil	Acetic	0.00001	0.01	5	2	40	1	20	11	4											7.500
J14	basil	Acetic	0.00001	0.01	5	2	40	2	40	18	14											16.000
J15	basil	Acetic	0.00001	0.01	5	3	60	3	60	12	8	15										11.667
J16	basil	Acetic	0.00003	0.03	5	4	80	4	80	15	13	21	21									17.500
J17	basil	Acetic	0.00003	0.03	5	5	100	5	100	22	18	14	16	18								17.600
J18	basil	Acetic	0.00003	0.03	5	4	80	4	80	12	17	20	9									14.500
J19	basil	Acetic	0.00003	0.03	5	2	40	2	40	13	16											14.500
J20	basil	Acetic	0.00003	0.03	5	4	80	4	80	19	11	9	15									13.500
J21	basil	Acetic	0.0001	0.1	5	5	100	5	100	19	11	21	16	16								16.600
J22	basil	Acetic	0.0001	0.1	5	4	80	4	80	16	22	18	19									18.750
J23	basil	Acetic	0.0001	0.1	5	4	80	4	80	22	7	14	11									13.500
J24	basil	Acetic	0.0001	0.1	5	3	60	3	60	9	18	9										12.000
J25	basil	Acetic	0.0001	0.1	5	4	80	4	80	13	12	21	20									16.500
J26	basil	Acetic	0.0003	0.3	5	4	80	4	80	14	22	21	8									16.250
J27	basil	Acetic	0.0003	0.3	5	2	40	2	40	17	26											21.500
J28	basil	Acetic	0.0003	0.3	5	2	40	2	40	18	9											13.500
J29	basil	Acetic	0.0003	0.3	5	4	80	4	80	12	19	14	15									15.000
J30	basil	Acetic	0.0003	0.3	5	3	60	3	60	20	18	22										20.000
J31	basil	Acetic	0.001	1	5	4	80	4	80	14	8	17	20									14.750
J32	basil	Acetic	0.001	1	5	3	60	3	60	14	16	16										15.333
J33	basil	Acetic	0.001	1	5	4	80	3	60	19	17	27	6									17.250
J34	basil	Acetic	0.001	1	5	2	40	0	0	3	7											5.000
J35	basil	Acetic	0.001	1	5	5	100	3	60	16	9	12	2	1								8.000
J36	basil	Acetic	0.003	3	5	1	20	1	20	4												4.000
J37	basil	Acetic	0.003	3	5	2	40	1	20	3	4											3.500
J38	basil	Acetic	0.003	3	5	3	60	1	20	2	2	3										2.333
J39	basil	Acetic	0.003	3	5	1	20	1	20	3												3.000
J40	basil	Acetic	0.003	3	5	2	40	1	20	4	5											4.500
J41	basil	Acetic	0.01	10	5	0	0	0	0													0.000
J42	basil	Acetic	0.01	10	5	0	0	0	0													0.000
J43	basil	Acetic	0.01	10	5	1	20	0	0	2												2.000
J44	basil	Acetic	0.01	10	5	2	40	0	0	3	2											2.500
J45	basil	Acetic	0.01	10	5	1	20	1	20	5												5.000
J46	basil	Acetic	0.03	30	5	0	0	0	0													0.000
J47	basil	Acetic	0.03	30	5	0	0	0	0													0.000
J48	basil	Acetic	0.03	30	5	0	0	0	0													0.000
J49	basil	Acetic	0.03	30	5	0	0	0	0													0.000
J50	basil	Acetic	0.03	30	5	0	0	0	0													0.000
J51	basil	Acetic	0.1	100	5	0	0	0	0													0.000
J52	basil	Acetic	0.1	100	5	0	0	0	0													0.000
J53	basil	Acetic	0.1	100	5	0	0	0	0													0.000
J54	basil	Acetic	0.1	100	5	0	0	0	0													0.000
J55	basil	Acetic	0.1	100	5	0	0	0	0													0.000
Z1	basil	Butyric	0	0	5	4	80	4	80	18	23	18	17									19.000
Z2	basil	Butyric	0	0	5	3	60	3	60	8	20	24										17.333
Z3	basil	Butyric	0	0	5	3	60	3	60	18	19	16										17.667
Z4	basil	Butyric	0	0	5	4	80	4	80	18	12	13	14									14.250
Z5	basil	Butyric	0	0	5	3	60	3	60	18	14	20										17.333
Z6	basil	Butyric	0	0	5	5	100	5	100	13	16	22	20	18								17.800
Z7	basil	Butyric	0	0	5	4	80	4	80	23	26	33	10									23.000
Z8	basil	Butyric	0	0	5	2	40	2	40	16	19											17.500
Z9	basil	Butyric	0	0	5	2	40	2	40	24	22											23.000
Z10	basil	Butyric	0	0	5	3	60	3	60	20	9	12										13.667
Z11	basil	Butyric	0.00001	0.01	5	4	80	4	80	13	13	22	16									16.000
Z12	basil	Butyric	0.00001	0.01	5	5	100	5	100	23	18	14	15	15								17.000
Z13	basil	Butyric	0.00001	0.01	5	3	60	3	60	17	12	19										16.000
Z14	basil	Butyric	0.00001	0.01	5	2	40	2	40	18	19											18.500
Z15	basil	Butyric	0.00001	0.01	5	4	80	4	80	26	19	14	19									19.500
Z16	basil	Butyric	0.00003	0.03	5	1	20	1	20	21												21.000
Z17	basil	Butyric	0.00003	0.03	5	5	100	5	100	14	17	13	15	21								16.000
Z18	basil	Butyric	0.00003	0.03	5	4	80	4	80	14	19	20	21									18.500
Z19	basil	Butyric	0.00003	0.03	5	5	100	5	100	21	23	22	17	26								21.800
Z20	basil	Butyric	0.00003	0.03	5	2	40	2	40	15	20											17.500
Z21	basil	Butyric	0.0001	0.1	5	3	60	3	60	27	16	22										21.667
Z22	basil	Butyric	0.0001	0.1	5	3	60	3	60	8	16	14										12.667
Z23	basil	Butyric	0.0001	0.1	5	3	60	3	60	22	13	13										16.667
Z24	basil	Butyric	0.0001	0.1	5	5	100	5	100	18	9	21	22	15								17.000
Z25	basil	Butyric	0.0001	0.1	5	2	40	2	40	21	20											20.500
Z26	basil	Butyric	0.0003	0.3	5	4	80	4	80	13	22	16	17									17.000
Z27	basil	Butyric	0.0003	0.3	5	3	60	3	60	20	15	19										18.000
Z28	basil	Butyric	0.0003	0.3	5	4	80	4	80	28	14	13	7									15.500
Z29	basil	Butyric	0.0003	0.3	5	3	60	3	60	14	8	22										14.667
Z30	basil	Butyric	0.0003	0.3	5	2	40	2	40	17	14											15.500
Z31	basil	Butyric	0.001	1	5	1	20	1	20	13												13.000
Z32	basil	Butyric	0.001	1	5	2	40	2	40	4	9											6.500
Z33	basil	Butyric	0.001	1	5	3	60	2	40	6	9	4										6.333
Z34	basil	Butyric	0.001	1	5	4	80	1	20	2	6	3	4									3.750
Z35	basil	Butyric	0.001	1	5	5	100	2	40	4	2	3	5	2								3.200
Z36	basil	Butyric	0.003	3	5	4	80	3	60	2	4	3	1									2.500
Z37	basil	Butyric	0.003	3	5	5	100	3	60	2	3	2	4	3								2.800
Z38	basil	Butyric	0.003	3	5	3	60	1	20	3	6	4										4.333
Z39	basil	Butyric	0.003	3	5	4	80	2	40	4	9	1	3									4.250
Z40	basil	Butyric	0.003	3	5	3	60	1	20	2	1	3										2.000
Z41	basil	Butyric	0.01	10	5	0	0	0	0													0.000
Z42	basil	Butyric	0.01	10	5	0	0	0	0													0.000
Z43	basil	Butyric	0.01	10	5	0	0	0	0													0.000
Z44	basil	Butyric	0.01	10	5	0	0	0	0													0.000
Z45	basil	Butyric	0.01	10	5	0	0	0	0													0.000
Z46	basil	Butyric	0.03	30	5	0	0	0	0													0.000
Z47	basil	Butyric	0.03	30	5	0	0	0	0													0.000
Z48	basil	Butyric	0.03	30	5	0	0	0	0													0.000
Z49	basil	Butyric	0.03	30	5	0	0	0	0													0.000
Z50	basil	Butyric	0.03	30	5	0	0	0	0													0.000
Z51	basil	Butyric	0.1	100	5	0	0	0	0													0.000
Z52	basil	Butyric	0.1	100	5	0	0	0	0													0.000
Z53	basil	Butyric	0.1	100	5	0	0	0	0													0.000
Z54	basil	Butyric	0.1	100	5	0	0	0	0													0.000
Z55	basil	Butyric	0.1	100	5	0	0	0	0													0.000
G1	basil	EBA	0	0	5	5	100	5	100	22	17	22	14	10								17.000
G2	basil	EBA	0	0	5	5	100	5	100	22	29	18	12	13								18.800
G3	basil	EBA	0	0	5	3	60	3	60	21	16	11										16.000
G4	basil	EBA	0	0	5	1	20	1	20	15												15.000
G5	basil	EBA	0	0	5	3	60	3	60	13	19	23										18.333
G6	basil	EBA	0	0	5	2	40	2	40	16	17											16.500
G7	basil	EBA	0	0	5	4	80	4	80	9	12	13	21									13.750
G8	basil	EBA	0	0	5	3	60	3	60	13	14	23										16.667
G9	basil	EBA	0	0	5	5	100	5	100	18	20	28	9	25								20.000
G10	basil	EBA	0	0	5	4	80	4	80	14	20	15	21									17.500
G11	basil	EBA	0.00001	0.01	5	3	60	3	60	19	7	11										12.333
G12	basil	EBA	0.00001	0.01	5	2	40	2	40	17	20											18.500
G13	basil	EBA	0.00001	0.01	5	2	40	2	40	11	21											16.000
G14	basil	EBA	0.00001	0.01	5	3	60	3	60	14	18	9										13.667
G15	basil	EBA	0.00001	0.01	5	3	60	3	60	16	16	21										17.667
G16	basil	EBA	0.00003	0.03	5	2	40	2	40	17	25											21.000
G17	basil	EBA	0.00003	0.03	5	3	60	3	60	21	17	10										16.333
G18	basil	EBA	0.00003	0.03	5	3	60	3	60	15	9	17										13.667
G19	basil	EBA	0.00003	0.03	5	2	40	2	40	18	19											18.500
G20	basil	EBA	0.00003	0.03	5	3	60	3	60	18	8	20										15.333
G21	basil	EBA	0.0001	0.1	5	1	20	1	20	14												14.000
G22	basil	EBA	0.0001	0.1	5	2	40	2	40	6	4											5.000
G23	basil	EBA	0.0001	0.1	5	3	60	3	60	4	5	3										4.000
G24	basil	EBA	0.0001	0.1	5	4	80	4	80	4	5	5	3									4.250
G25	basil	EBA	0.0001	0.1	5	3	60	2	40	4	4	2										3.333
G26	basil	EBA	0.0003	0.3	5	3	60	1	20	4	4	2										3.333
G27	basil	EBA	0.0003	0.3	5	2	40	1	20	2	3											2.500
G28	basil	EBA	0.0003	0.3	5	4	80	1	20	6	2	1	1									2.500
G29	basil	EBA	0.0003	0.3	5	5	100	2	40	4	6	3	1	2								3.200
G30	basil	EBA	0.0003	0.3	5	5	100	5	100	2	2	3	4	1								2.400
G31	basil	EBA	0.001	1	5	0	0	0	0													0.000
G32	basil	EBA	0.001	1	5	0	0	0	0													0.000
G33	basil	EBA	0.001	1	5	0	0	0	0													0.000
G34	basil	EBA	0.001	1	5	0	0	0	0													0.000
G35	basil	EBA	0.001	1	5	0	0	0	0													0.000
G36	basil	EBA	0.003	3	5	0	0	0	0													0.000
G37	basil	EBA	0.003	3	5	0	0	0	0													0.000
G38	basil	EBA	0.003	3	5	0	0	0	0													0.000
G39	basil	EBA	0.003	3	5	0	0	0	0													0.000
G40	basil	EBA	0.003	3	5	0	0	0	0													0.000
G41	basil	EBA	0.01	10	5	0	0	0	0													0.000
G42	basil	EBA	0.01	10	5	0	0	0	0													0.000
G43	basil	EBA	0.01	10	5	0	0	0	0													0.000
G44	basil	EBA	0.01	10	5	0	0	0	0													0.000
G45	basil	EBA	0.01	10	5	0	0	0	0													0.000
G46	basil	EBA	0.03	30	5	0	0	0	0													0.000
G47	basil	EBA	0.03	30	5	0	0	0	0													0.000
G48	basil	EBA	0.03	30	5	0	0	0	0													0.000
G49	basil	EBA	0.03	30	5	0	0	0	0													0.000
G50	basil	EBA	0.03	30	5	0	0	0	0													0.000
G51	basil	EBA	0.1	100	5	0	0	0	0													0.000
G52	basil	EBA	0.1	100	5	0	0	0	0													0.000
G53	basil	EBA	0.1	100	5	0	0	0	0													0.000
G54	basil	EBA	0.1	100	5	0	0	0	0													0.000
G55	basil	EBA	0.1	100	5	0	0	0	0													0.000
C1	basil	Hex	0	0	5	5	100	5	100	15	26	9	15	12								15.400
C2	basil	Hex	0	0	5	5	100	4	80	19	9	5	16	18								13.400
C3	basil	Hex	0	0	5	4	80	4	80	18	22	18	3									15.250
C4	basil	Hex	0	0	5	5	100	5	100	17	19	22	18	3								15.400
C5	basil	Hex	0	0	5	3	60	3	60	16	12	13										13.667
C6	basil	Hex	0	0	5	4	80	4	80	22	18	7	13									15.000
C7	basil	Hex	0	0	5	4	80	4	80	16	23	7	22									17.000
C8	basil	Hex	0	0	5	3	60	3	60	16	14	18										16.000
C9	basil	Hex	0	0	5	3	60	3	60	13	20	23										18.667
C10	basil	Hex	0	0	5	5	100	5	100	20	23	14	18	27								20.400
C11	basil	Hex	0.00001	0.01	5	3	60	3	60	14	20	22										18.667
C12	basil	Hex	0.00001	0.01	5	1	20	1	20	16												16.000
C13	basil	Hex	0.00001	0.01	5	3	60	3	60	16	18	14										16.000
C14	basil	Hex	0.00001	0.01	5	4	80	4	80	14	17	21	19									17.750
C15	basil	Hex	0.00001	0.01	5	4	80	4	80	16	19	22	18									18.750
C16	basil	Hex	0.00003	0.03	5	4	80	4	80	10	17	18	20									16.250
C17	basil	Hex	0.00003	0.03	5	4	80	4	80	21	23	16	10									17.500
C18	basil	Hex	0.00003	0.03	5	5	100	5	100	13	18	16	19	18								16.800
C19	basil	Hex	0.00003	0.03	5	4	80	4	80	14	18	29	21									20.500
C20	basil	Hex	0.00003	0.03	5	4	80	4	80	22	17	21	23									20.750
C21	basil	Hex	0.0001	0.1	5	3	60	3	60	17	20	17										18.000
C22	basil	Hex	0.0001	0.1	5	3	60	3	60	13	18	22										17.667
C23	basil	Hex	0.0001	0.1	5	5	100	5	100	23	17	20	15	14								17.800
C24	basil	Hex	0.0001	0.1	5	4	80	4	80	17	10	14	16									14.250
C25	basil	Hex	0.0001	0.1	5	4	80	4	80	22	12	17	18									17.250
C26	basil	Hex	0.0003	0.3	5	3	60	3	60	8	11	18										12.333
C27	basil	Hex	0.0003	0.3	5	5	100	5	100	14	14	8	23	9								13.600
C28	basil	Hex	0.0003	0.3	5	2	40	2	40	15	11											13.000
C29	basil	Hex	0.0003	0.3	5	3	60	3	60	15	14	8										12.333
C30	basil	Hex	0.0003	0.3	5	5	100	5	100	6	19	12	14	22								14.600
C31	basil	Hex	0.001	1	5	2	40	2	40	4	3											3.500
C32	basil	Hex	0.001	1	5	3	60	3	60	2	3	12										5.667
C33	basil	Hex	0.001	1	5	3	60	3	60	4	6	3										4.333
C34	basil	Hex	0.001	1	5	5	100	4	80	12	11	2	10	16								10.200
C35	basil	Hex	0.001	1	5	2	40	2	40	3	4											3.500
C36	basil	Hex	0.003	3	5	1	20	1	20	2												2.000
C37	basil	Hex	0.003	3	5	1	20	1	20	4												4.000
C38	basil	Hex	0.003	3	5	3	60	1	20	2	2	3										2.333
C39	basil	Hex	0.003	3	5	5	100	2	40	2	1	2	2	3								2.000
C40	basil	Hex	0.003	3	5	4	80	1	20	2	1	1	3									1.750
C41	basil	Hex	0.01	10	5	0	0	0	0													0.000
C42	basil	Hex	0.01	10	5	0	0	0	0													0.000
C43	basil	Hex	0.01	10	5	0	0	0	0													0.000
C44	basil	Hex	0.01	10	5	0	0	0	0													0.000
C45	basil	Hex	0.01	10	5	0	0	0	0													0.000
C46	basil	Hex	0.03	30	5	0	0	0	0													0.000
C47	basil	Hex	0.03	30	5	0	0	0	0													0.000
C48	basil	Hex	0.03	30	5	0	0	0	0													0.000
C49	basil	Hex	0.03	30	5	0	0	0	0													0.000
C50	basil	Hex	0.03	30	5	0	0	0	0													0.000
C51	basil	Hex	0.1	100	5	0	0	0	0													0.000
C52	basil	Hex	0.1	100	5	0	0	0	0													0.000
C53	basil	Hex	0.1	100	5	0	0	0	0													0.000
C54	basil	Hex	0.1	100	5	0	0	0	0													0.000
C55	basil	Hex	0.1	100	5	0	0	0	0													0.000
B1	basil	Prop	0	0	5	4	80	4	80	26	17	13	15									17.750
B2	basil	Prop	0	0	5	1	20	1	20	18												18.000
B3	basil	Prop	0	0	5	4	80	4	80	21	20	15	23									19.750
B4	basil	Prop	0	0	5	5	100	4	80	16	20	24	13	2								15.000
B5	basil	Prop	0	0	5	5	100	4	80	14	23	22	22	9								18.000
B6	basil	Prop	0	0	5	2	40	2	40	11	8											9.500
B7	basil	Prop	0	0	5	4	80	4	80	21	23	18	8									17.500
B8	basil	Prop	0	0	5	4	80	4	80	24	12	14	10									15.000
B9	basil	Prop	0	0	5	5	100	5	100	6	19	22	24	12								16.600
B10	basil	Prop	0	0	5	4	80	4	80	17	26	10	13									16.500
B11	basil	Prop	0.00001	0.01	5	5	100	5	100	22	11	13	26	10								16.400
B12	basil	Prop	0.00001	0.01	5	3	60	3	60	22	13	10										15.000
B13	basil	Prop	0.00001	0.01	5	4	80	4	80	22	11	16	15									16.000
B14	basil	Prop	0.00001	0.01	5	3	60	3	60	14	20	13										15.667
B15	basil	Prop	0.00001	0.01	5	3	60	3	60	19	24	19										20.667
B16	basil	Prop	0.00003	0.03	5	4	80	4	80	18	20	12	17									16.750
B17	basil	Prop	0.00003	0.03	5	4	80	4	80	20	13	10	11									13.500
B18	basil	Prop	0.00003	0.03	5	3	60	3	60	11	17	16										14.667
B19	basil	Prop	0.00003	0.03	5	4	80	4	80	15	21	10	23									17.250
B20	basil	Prop	0.00003	0.03	5	4	80	4	80	17	18	7	11									13.250
B21	basil	Prop	0.0001	0.1	5	4	80	4	80	23	12	25	24									21.000
B22	basil	Prop	0.0001	0.1	5	5	100	5	100	18	16	11	17	14								15.200
B23	basil	Prop	0.0001	0.1	5	4	80	4	80	9	17	7	20									13.250
B24	basil	Prop	0.0001	0.1	5	4	80	4	80	15	21	16	9									15.250
B25	basil	Prop	0.0001	0.1	5	5	100	5	100	14	11	13	20	22								16.000
B26	basil	Prop	0.0003	0.3	5	3	60	2	40	17	18	3										12.667
B27	basil	Prop	0.0003	0.3	5	3	60	3	60	12	10	17										13.000
B28	basil	Prop	0.0003	0.3	5	3	60	3	60	13	18	10										13.667
B29	basil	Prop	0.0003	0.3	5	3	60	3	60	20	14	16										16.667
B30	basil	Prop	0.0003	0.3	5	4	80	3	60	12	13	18	4									11.750
B31	basil	Prop	0.001	1	5	3	60	3	60	4	5	3										4.000
B32	basil	Prop	0.001	1	5	4	80	4	80	2	3	2	2									2.250
B33	basil	Prop	0.001	1	5	2	40	1	20	4	2											3.000
B34	basil	Prop	0.001	1	5	4	80	1	20	2	3	2	1									2.000
B35	basil	Prop	0.001	1	5	4	80	3	60	6	4	4	3									4.250
B36	basil	Prop	0.003	3	5	1	20	0	0	2												2.000
B37	basil	Prop	0.003	3	5	1	20	0	0	3												3.000
B38	basil	Prop	0.003	3	5	2	40	0	0	1	2											1.500
B39	basil	Prop	0.003	3	5	3	60	0	0	2	2	2										2.000
B40	basil	Prop	0.003	3	5	1	20	0	0	3												3.000
B41	basil	Prop	0.01	10	5	0	0	0	0													0.000
B42	basil	Prop	0.01	10	5	0	0	0	0													0.000
B43	basil	Prop	0.01	10	5	0	0	0	0													0.000
B44	basil	Prop	0.01	10	5	0	0	0	0													0.000
B45	basil	Prop	0.01	10	5	0	0	0	0													0.000
B46	basil	Prop	0.03	30	5	0	0	0	0													0.000
B47	basil	Prop	0.03	30	5	0	0	0	0													0.000
B48	basil	Prop	0.03	30	5	0	0	0	0													0.000
B49	basil	Prop	0.03	30	5	0	0	0	0													0.000
B50	basil	Prop	0.03	30	5	0	0	0	0													0.000
B51	basil	Prop	0.1	100	5	0	0	0	0													0.000
B52	basil	Prop	0.1	100	5	0	0	0	0													0.000
B53	basil	Prop	0.1	100	5	0	0	0	0													0.000
B54	basil	Prop	0.1	100	5	0	0	0	0													0.000
B55	basil	Prop	0.1	100	5	0	0	0	0													0.000
A1	basil	Valeric	0	0	5	3	60	3	60	15	24	16										18.333
A2	basil	Valeric	0	0	5	4	80	4	80	20	21	8	19									17.000
A3	basil	Valeric	0	0	5	5	100	5	100	21	27	12	12	9								16.200
A4	basil	Valeric	0	0	5	4	80	4	80	24	18	16	18									19.000
A5	basil	Valeric	0	0	5	3	60	3	60	22	17	9										16.000
A6	basil	Valeric	0	0	5	4	80	4	80	26	22	10	18									19.000
A7	basil	Valeric	0	0	5	5	100	5	100	12	25	14	22	7								16.000
A8	basil	Valeric	0	0	5	3	60	3	60	20	19	18										19.000
A9	basil	Valeric	0	0	5	3	60	3	60	18	20	8										15.333
A10	basil	Valeric	0	0	5	5	100	5	100	17	16	13	15	7								13.600
A11	basil	Valeric	0.00001	0.01	5	5	100	4	80	23	28	14	21	8								18.800
A12	basil	Valeric	0.00001	0.01	5	3	60	3	60	22	17	16										18.333
A13	basil	Valeric	0.00001	0.01	5	3	60	3	60	20	14	19										17.667
A14	basil	Valeric	0.00001	0.01	5	4	80	4	80	24	22	19	20									21.250
A15	basil	Valeric	0.00001	0.01	5	4	80	4	80	26	13	16	21									19.000
A16	basil	Valeric	0.00003	0.03	5	4	80	3	60	23	20	25	7									18.750
A17	basil	Valeric	0.00003	0.03	5	3	60	3	60	18	27	17										20.667
A18	basil	Valeric	0.00003	0.03	5	4	80	4	80	14	25	19	21									19.750
A19	basil	Valeric	0.00003	0.03	5	3	60	3	60	20	15	21										18.667
A20	basil	Valeric	0.00003	0.03	5	5	100	5	100	19	25	16	17	18								19.000
A21	basil	Valeric	0.0001	0.1	5	4	80	3	60	16	16	7	19									14.500
A22	basil	Valeric	0.0001	0.1	5	4	80	4	80	19	9	15	14									14.250
A23	basil	Valeric	0.0001	0.1	5	3	60	3	60	16	21	21										19.333
A24	basil	Valeric	0.0001	0.1	5	4	80	4	80	18	22	13	24									19.250
A25	basil	Valeric	0.0001	0.1	5	4	80	4	80	25	18	17	16									19.000
A26	basil	Valeric	0.0003	0.3	5	4	80	4	80	13	21	16	16									16.500
A27	basil	Valeric	0.0003	0.3	5	4	80	3	60	15	7	12	15									12.250
A28	basil	Valeric	0.0003	0.3	5	4	80	4	80	15	14	11	11									12.750
A29	basil	Valeric	0.0003	0.3	5	5	100	5	100	11	17	22	13	12								15.000
A30	basil	Valeric	0.0003	0.3	5	5	100	5	100	12	18	9	8	11								11.600
A31	basil	Valeric	0.001	1	5	3	60	3	60	4	2	3										3.000
A32	basil	Valeric	0.001	1	5	4	80	2	40	3	4	2	5									3.500
A33	basil	Valeric	0.001	1	5	4	80	3	60	11	4	2	6									5.750
A34	basil	Valeric	0.001	1	5	5	100	2	40	1	2	2	8	2								3.000
A35	basil	Valeric	0.001	1	5	4	80	2	40	2	3	6	3									3.500
A36	basil	Valeric	0.003	3	5	0	0	0	0													0.000
A37	basil	Valeric	0.003	3	5	0	0	0	0													0.000
A38	basil	Valeric	0.003	3	5	0	0	0	0													0.000
A39	basil	Valeric	0.003	3	5	0	0	0	0													0.000
A40	basil	Valeric	0.003	3	5	0	0	0	0													0.000
A41	basil	Valeric	0.01	10	5	0	0	0	0													0.000
A42	basil	Valeric	0.01	10	5	0	0	0	0													0.000
A43	basil	Valeric	0.01	10	5	0	0	0	0													0.000
A44	basil	Valeric	0.01	10	5	0	0	0	0													0.000
A45	basil	Valeric	0.01	10	5	0	0	0	0													0.000
A46	basil	Valeric	0.03	30	5	0	0	0	0													0.000
A47	basil	Valeric	0.03	30	5	0	0	0	0													0.000
A48	basil	Valeric	0.03	30	5	0	0	0	0													0.000
A49	basil	Valeric	0.03	30	5	0	0	0	0													0.000
A50	basil	Valeric	0.03	30	5	0	0	0	0													0.000
A51	basil	Valeric	0.1	100	5	0	0	0	0													0.000
A52	basil	Valeric	0.1	100	5	0	0	0	0													0.000
A53	basil	Valeric	0.1	100	5	0	0	0	0													0.000
A54	basil	Valeric	0.1	100	5	0	0	0	0													0.000
A55	basil	Valeric	0.1	100	5	0	0	0	0													0.000
K1	lettuce	Acetic	0	0	10	7	70	7	70	30	20	13	22	23	12	13						19.000
K3	lettuce	Acetic	0	0	10	8	80	8	80	18	19	12	34	24	26	13	32					22.250
K4	lettuce	Acetic	0	0	10	7	70	7	70	20	27	16	11	24	22	7						18.143
K5	lettuce	Acetic	0	0	10	6	60	6	60	21	37	23	25	30	26							27.000
K6	lettuce	Acetic	0	0	10	9	90	9	90	24	10	36	23	22	25	21	22	18				22.333
K7	lettuce	Acetic	0	0	10	6	60	6	60	11	26	21	12	18	17							17.500
K8	lettuce	Acetic	0	0	10	5	50	5	50	22	23	8	27	12								18.400
K9	lettuce	Acetic	0	0	10	6	60	6	60	17	11	23	28	34	15							21.333
K10	lettuce	Acetic	0	0	10	9	90	9	90	25	25	17	24	13	17	18	27	33				22.111
K11	lettuce	Acetic	0	0	10	7	70	7	70	36	18	34	31	15	8	26						24.000
K12	lettuce	Acetic	0.00001	0.01	10	8	80	8	80	11	30	19	30	20	9	20	8					18.375
K13	lettuce	Acetic	0.00001	0.01	10	8	80	8	80	14	18	23	14	24	13	15	8					16.125
K14	lettuce	Acetic	0.00001	0.01	10	5	50	5	50	13	18	15	22	38								21.200
K15	lettuce	Acetic	0.00001	0.01	10	7	70	7	70	30	31	20	22	20	24	26						24.714
K16	lettuce	Acetic	0.00001	0.01	10	8	80	8	80	28	14	27	16	18	7	11	20					17.625
K17	lettuce	Acetic	0.00003	0.03	10	8	80	8	80	22	20	26	13	7	38	18	8					19.000
K18	lettuce	Acetic	0.00003	0.03	10	8	80	8	80	17	32	20	13	12	10	30	44					22.250
K19	lettuce	Acetic	0.00003	0.03	10	9	90	9	90	20	10	21	20	10	24	9	21	17				16.889
K20	lettuce	Acetic	0.00003	0.03	10	9	90	9	90	22	28	16	36	26	11	17	13	6				19.444
K21	lettuce	Acetic	0.00003	0.03	10	6	60	5	50	44	25	22	30	7	11							23.167
K23	lettuce	Acetic	0.0001	0.1	10	6	60	6	60	18	12	6	20	19	22							16.167
K26	lettuce	Acetic	0.0001	0.1	10	7	70	7	70	18	13	12	13	12	16	9						13.286
K27	lettuce	Acetic	0.0001	0.1	10	8	80	8	80	30	10	11	16	17	14	32	20					18.750
K28	lettuce	Acetic	0.0001	0.1	10	5	50	5	50	30	20	10	16	20								19.200
K29	lettuce	Acetic	0.0001	0.1	10	6	60	6	60	18	11	23	13	17	23							17.500
K31	lettuce	Acetic	0.0003	0.3	10	5	50	5	50	15	20	9	7	12								12.600
K32	lettuce	Acetic	0.0003	0.3	10	6	60	6	60	7	13	18	17	20	8							13.833
K33	lettuce	Acetic	0.0003	0.3	10	4	40	4	40	13	9	20	14									14.000
K34	lettuce	Acetic	0.0003	0.3	10	7	70	7	70	6	22	27	8	7	8	10						12.571
K35	lettuce	Acetic	0.0003	0.3	10	5	50	5	50	9	6	11	8	17								10.200
K36	lettuce	Acetic	0.001	1	10	7	70	7	70	4	7	10	10	16	4	5						8.000
K37	lettuce	Acetic	0.001	1	10	6	60	6	60	8	5	6	11	12	10							8.667
K38	lettuce	Acetic	0.001	1	10	3	30	3	30	10	12	6										9.333
K39	lettuce	Acetic	0.001	1	10	4	40	4	40	5	4	3	4									4.000
K40	lettuce	Acetic	0.001	1	10	6	60	6	60	4	3	2	2	3	4							3.000
K41	lettuce	Acetic	0.003	3	10	5	50	2	20	1	1	2	1	1								1.200
K42	lettuce	Acetic	0.003	3	10	6	60	0	0	1	1	1	1	1	1							1.000
K43	lettuce	Acetic	0.003	3	10	7	70	1	10	1	2	3	1	1	1	1						1.429
K44	lettuce	Acetic	0.003	3	10	8	80	1	10	1	1	1	1	1	1	1	2					1.125
K45	lettuce	Acetic	0.003	3	10	7	70	2	20	1	1	1	1	3	2	4						1.857
K46	lettuce	Acetic	0.01	10	10	0	0	0	0													0.000
K47	lettuce	Acetic	0.01	10	10	0	0	0	0													0.000
K48	lettuce	Acetic	0.01	10	10	0	0	0	0													0.000
K49	lettuce	Acetic	0.01	10	10	0	0	0	0													0.000
K50	lettuce	Acetic	0.01	10	10	0	0	0	0													0.000
K51	lettuce	Acetic	0.03	30	10	0	0	0	0													0.000
K52	lettuce	Acetic	0.03	30	10	0	0	0	0													0.000
K53	lettuce	Acetic	0.03	30	10	0	0	0	0													0.000
K54	lettuce	Acetic	0.03	30	10	0	0	0	0													0.000
K55	lettuce	Acetic	0.03	30	10	0	0	0	0													0.000
K2	lettuce	Acetic	0.1	100	10	0	0	0	0													0.000
K22	lettuce	Acetic	0.1	100	10	0	0	0	0													0.000
K24	lettuce	Acetic	0.1	100	10	0	0	0	0													0.000
K25	lettuce	Acetic	0.1	100	10	0	0	0	0													0.000
K30	lettuce	Acetic	0.1	100	10	0	0	0	0													0.000
P1	lettuce	Butyric	0	0	10	5	50	5	50	36	30	18	22	23								25.800
P2	lettuce	Butyric	0	0	10	7	70	7	70	27	34	13	18	18	22	10						20.286
P3	lettuce	Butyric	0	0	10	6	60	6	60	14	35	20	9	50	13							23.500
P4	lettuce	Butyric	0	0	10	8	80	8	80	30	16	32	34	23	24	30	12					25.125
P5	lettuce	Butyric	0	0	10	7	70	7	70	17	43	14	28	30	15	22						24.143
P6	lettuce	Butyric	0	0	10	7	70	7	70	12	22	24	26	26	23	43						23.571
P7	lettuce	Butyric	0	0	10	8	80	8	80	35	45	25	16	18	11	16	21					23.375
P8	lettuce	Butyric	0	0	10	7	70	7	70	16	17	31	45	20	23	12						23.429
P9	lettuce	Butyric	0	0	10	10	100	10	100	30	17	32	30	12	26	22	34	9	17			22.900
P10	lettuce	Butyric	0	0	10	8	80	8	80	22	25	14	16	10	43	24	11					20.625
P11	lettuce	Butyric	0.00001	0.01	10	8	80	8	80	34	29	16	15	41	18	16	13					22.750
P12	lettuce	Butyric	0.00001	0.01	10	9	90	9	90	27	11	19	12	32	17	58	28	10				23.778
P13	lettuce	Butyric	0.00001	0.01	10	6	60	6	60	20	21	14	19	32	20							21.000
P14	lettuce	Butyric	0.00001	0.01	10	10	100	10	100	22	13	31	30	20	14	34	18	22	9			21.300
P15	lettuce	Butyric	0.00001	0.01	10	9	90	9	90	23	13	21	10	13	17	20	20	8				16.111
P16	lettuce	Butyric	0.00003	0.03	10	7	70	7	70	26	31	18	15	12	35	12						21.286
P17	lettuce	Butyric	0.00003	0.03	10	8	80	8	80	13	42	37	18	17	23	20	32					25.250
P18	lettuce	Butyric	0.00003	0.03	10	6	60	6	60	15	19	34	36	17	19							23.333
P19	lettuce	Butyric	0.00003	0.03	10	10	100	10	100	10	21	13	10	26	26	19	43	37	21			22.600
P20	lettuce	Butyric	0.00003	0.03	10	7	70	7	70	19	24	16	36	22	21	38						25.143
P21	lettuce	Butyric	0.0001	0.1	10	6	60	6	60	17	15	23	23	15	34							21.167
P22	lettuce	Butyric	0.0001	0.1	10	7	70	7	70	29	10	40	24	17	18	19						22.429
P23	lettuce	Butyric	0.0001	0.1	10	6	60	6	60	33	28	18	24	17	16							22.667
P24	lettuce	Butyric	0.0001	0.1	10	10	100	10	100	17	18	14	48	16	33	30	30	42	22			27.000
P25	lettuce	Butyric	0.0001	0.1	10	9	90	9	90	14	14	25	34	28	20	30	29	14				23.111
P26	lettuce	Butyric	0.0003	0.3	10	8	80	8	80	22	19	24	9	20	12	14	6					15.750
P27	lettuce	Butyric	0.0003	0.3	10	10	100	10	100	12	20	16	25	13	21	22	31	9	8			17.700
P28	lettuce	Butyric	0.0003	0.3	10	9	90	9	90	26	12	20	22	14	23	10	7	4				15.333
P29	lettuce	Butyric	0.0003	0.3	10	4	40	4	40	17	19	21	13									17.500
P30	lettuce	Butyric	0.0003	0.3	10	5	50	5	50	24	7	11	20	29								18.200
P31	lettuce	Butyric	0.001	1	10	9	90	9	90	2	3	1	2	2	3	5	2	3				2.556
P32	lettuce	Butyric	0.001	1	10	7	70	6	60	2	2	1	2	4	3	2						2.286
P33	lettuce	Butyric	0.001	1	10	3	30	3	30	2	4	3										3.000
P34	lettuce	Butyric	0.001	1	10	7	70	2	20	2	3	2	4	3	2	2						2.571
P35	lettuce	Butyric	0.001	1	10	7	70	6	60	2	4	7	2	2	4	2						3.286
P36	lettuce	Butyric	0.003	3	10	4	40	2	20	1	1	1	1									1.000
P37	lettuce	Butyric	0.003	3	10	4	40	0	0	1	1	1	1									1.000
P38	lettuce	Butyric	0.003	3	10	2	20	0	0	1	1											1.000
P39	lettuce	Butyric	0.003	3	10	3	30	0	0	1	2	1										1.333
P40	lettuce	Butyric	0.003	3	10	3	30	1	10	2	2	4										2.667
P41	lettuce	Butyric	0.01	10	10	0	0	0	0													0.000
P42	lettuce	Butyric	0.01	10	10	0	0	0	0													0.000
P43	lettuce	Butyric	0.01	10	10	0	0	0	0													0.000
P44	lettuce	Butyric	0.01	10	10	0	0	0	0													0.000
P45	lettuce	Butyric	0.01	10	10	0	0	0	0													0.000
P46	lettuce	Butyric	0.03	30	10	0	0	0	0													0.000
P47	lettuce	Butyric	0.03	30	10	0	0	0	0													0.000
P48	lettuce	Butyric	0.03	30	10	0	0	0	0													0.000
P49	lettuce	Butyric	0.03	30	10	0	0	0	0													0.000
P50	lettuce	Butyric	0.03	30	10	0	0	0	0													0.000
P51	lettuce	Butyric	0.1	100	10	0	0	0	0													0.000
P52	lettuce	Butyric	0.1	100	10	0	0	0	0													0.000
P53	lettuce	Butyric	0.1	100	10	0	0	0	0													0.000
P54	lettuce	Butyric	0.1	100	10	0	0	0	0													0.000
P55	lettuce	Butyric	0.1	100	10	0	0	0	0													0.000
W1	lettuce	EBA	0	0	10	8	80	8	80	28	14	24	12	13	16	19	21					18.375
W2	lettuce	EBA	0	0	10	7	70	7	70	18	17	20	32	35	16	22						22.857
W3	lettuce	EBA	0	0	10	9	90	9	90	19	18	28	29	20	29	25	16	7				21.222
W4	lettuce	EBA	0	0	10	8	80	8	80	14	16	25	24	23	11	35	35					22.875
W5	lettuce	EBA	0	0	10	9	90	9	90	21	22	26	19	27	15	20	16	35				22.333
W6	lettuce	EBA	0	0	10	6	60	6	60	20	22	32	11	46	13							24.000
W7	lettuce	EBA	0	0	10	8	80	8	80	10	11	17	32	47	13	30	39					24.875
W8	lettuce	EBA	0	0	10	8	80	8	80	20	16	27	18	33	21	38	13					23.250
W9	lettuce	EBA	0	0	10	9	90	9	90	13	21	26	7	21	22	16	35	41				22.444
W10	lettuce	EBA	0	0	10	8	80	8	80	29	23	22	18	17	26	32	13					22.500
W11	lettuce	EBA	0.00001	0.01	10	7	70	7	70	32	31	40	22	30	16	17						26.857
W12	lettuce	EBA	0.00001	0.01	10	6	60	6	60	18	21	33	30	24	18							24.167
W13	lettuce	EBA	0.00001	0.01	10	8	80	8	80	13	18	26	22	34	35	11	27					23.250
W14	lettuce	EBA	0.00001	0.01	10	7	70	7	70	26	11	18	21	20	29	34						22.714
W15	lettuce	EBA	0.00001	0.01	10	3	30	3	30	32	30	24										29.000
W16	lettuce	EBA	0.00003	0.03	10	7	70	7	70	33	30	28	22	13	47	38						30.143
W17	lettuce	EBA	0.00003	0.03	10	8	80	8	80	42	23	43	19	30	31	24	35					30.875
W18	lettuce	EBA	0.00003	0.03	10	8	80	8	80	14	25	13	19	40	41	24	35					26.375
W19	lettuce	EBA	0.00003	0.03	10	7	70	7	70	42	29	27	23	40	33	30						32.000
W20	lettuce	EBA	0.00003	0.03	10	7	70	7	70	18	24	40	31	43	38	15						29.857
W21	lettuce	EBA	0.0001	0.1	10	5	50	5	50	5	2	9	11	13								8.000
W22	lettuce	EBA	0.0001	0.1	10	5	50	5	50	6	8	5	9	12								8.000
W23	lettuce	EBA	0.0001	0.1	10	4	40	4	40	11	16	12	14									13.250
W24	lettuce	EBA	0.0001	0.1	10	5	50	5	50	9	18	5	11	16								11.800
W25	lettuce	EBA	0.0001	0.1	10	8	80	8	80	13	15	16	17	19	11	6	8					13.125
W26	lettuce	EBA	0.0003	0.3	10	7	70	7	70	12	18	6	7	15	9	6						10.429
W27	lettuce	EBA	0.0003	0.3	10	5	50	5	50	11	8	16	14	15								12.800
W28	lettuce	EBA	0.0003	0.3	10	9	90	9	90	13	7	14	12	8	17	7	8	10				10.667
W29	lettuce	EBA	0.0003	0.3	10	4	40	4	40	19	20	13	8									15.000
W30	lettuce	EBA	0.0003	0.3	10	9	90	9	90	20	14	10	16	9	20	20	6	11				14.000
W31	lettuce	EBA	0.001	1	10	2	20	2	20	1	1											1.000
W32	lettuce	EBA	0.001	1	10	3	30	1	10	1	1	2										1.333
W33	lettuce	EBA	0.001	1	10	1	10	1	10	3												3.000
W34	lettuce	EBA	0.001	1	10	2	20	1	10	3	4											3.500
W35	lettuce	EBA	0.001	1	10	1	10	0	0	8												8.000
W36	lettuce	EBA	0.003	3	10	0	0	0	0													0.000
W37	lettuce	EBA	0.003	3	10	0	0	0	0													0.000
W38	lettuce	EBA	0.003	3	10	0	0	0	0													0.000
W39	lettuce	EBA	0.003	3	10	0	0	0	0													0.000
W40	lettuce	EBA	0.003	3	10	0	0	0	0													0.000
W41	lettuce	EBA	0.01	10	10	0	0	0	0													0.000
W42	lettuce	EBA	0.01	10	10	0	0	0	0													0.000
W43	lettuce	EBA	0.01	10	10	0	0	0	0													0.000
W44	lettuce	EBA	0.01	10	10	0	0	0	0													0.000
W45	lettuce	EBA	0.01	10	10	0	0	0	0													0.000
W46	lettuce	EBA	0.03	30	10	0	0	0	0													0.000
W47	lettuce	EBA	0.03	30	10	0	0	0	0													0.000
W48	lettuce	EBA	0.03	30	10	0	0	0	0													0.000
W49	lettuce	EBA	0.03	30	10	0	0	0	0													0.000
W50	lettuce	EBA	0.03	30	10	0	0	0	0													0.000
W51	lettuce	EBA	0.1	100	10	0	0	0	0													0.000
W52	lettuce	EBA	0.1	100	10	0	0	0	0													0.000
W53	lettuce	EBA	0.1	100	10	0	0	0	0													0.000
W54	lettuce	EBA	0.1	100	10	0	0	0	0													0.000
W55	lettuce	EBA	0.1	100	10	0	0	0	0													0.000
M1	lettuce	Hex	0	0	10	7	70	7	70	40	18	24	6	35	28	22						24.714
M2	lettuce	Hex	0	0	10	7	70	7	70	16	21	14	12	23	29	19						19.143
M3	lettuce	Hex	0	0	10	6	60	6	60	13	32	27	21	30	20							23.833
M4	lettuce	Hex	0	0	10	8	80	8	80	36	14	32	34	13	30	31	16					25.750
M5	lettuce	Hex	0	0	10	7	70	7	70	16	24	22	12	24	26	15						19.857
M6	lettuce	Hex	0	0	10	10	100	10	100	17	18	30	26	19	20	17	22	23	11			20.300
M7	lettuce	Hex	0	0	10	7	70	7	70	35	28	13	20	21	16	19						21.714
M8	lettuce	Hex	0	0	10	6	60	6	60	34	31	14	20	11	13							20.500
M9	lettuce	Hex	0	0	10	9	90	9	90	23	7	25	13	28	7	30	16	22				19.000
M10	lettuce	Hex	0	0	10	5	50	5	50	35	11	12	9	20								17.400
M11	lettuce	Hex	0.00001	0.01	10	9	90	9	90	30	39	16	15	20	17	19	21	46				24.778
M12	lettuce	Hex	0.00001	0.01	10	5	50	5	50	21	24	25	21	11								20.400
M13	lettuce	Hex	0.00001	0.01	10	9	90	9	90	32	33	22	12	22	20	25	19	16				22.333
M14	lettuce	Hex	0.00001	0.01	10	8	80	8	80	18	21	25	24	30	16	29	18					22.625
M15	lettuce	Hex	0.00001	0.01	10	8	80	8	80	21	22	27	28	25	30	28	11					24.000
M16	lettuce	Hex	0.00003	0.03	10	9	90	9	90	32	14	21	30	23	10	26	17	26				22.111
M17	lettuce	Hex	0.00003	0.03	10	8	80	8	80	27	20	26	21	23	26	29	30					25.250
M18	lettuce	Hex	0.00003	0.03	10	8	80	8	80	32	27	19	13	21	13	22	34					22.625
M19	lettuce	Hex	0.00003	0.03	10	6	60	6	60	22	31	23	13	18	26							22.167
M20	lettuce	Hex	0.00003	0.03	10	8	80	8	80	8	26	24	39	20	15	30	22					23.000
M21	lettuce	Hex	0.0001	0.1	10	7	70	7	70	22	17	11	18	12	16	10						15.143
M22	lettuce	Hex	0.0001	0.1	10	6	60	6	60	20	16	9	14	13	10							13.667
M23	lettuce	Hex	0.0001	0.1	10	7	70	7	70	7	23	11	13	10	11	6						11.571
M24	lettuce	Hex	0.0001	0.1	10	10	100	10	100	31	9	16	19	22	30	19	11	6	7			17.000
M25	lettuce	Hex	0.0001	0.1	10	7	70	7	70	20	10	18	21	22	30	26						21.000
M26	lettuce	Hex	0.0003	0.3	10	7	70	7	70	7	6	14	20	21	17	9						13.429
M27	lettuce	Hex	0.0003	0.3	10	8	80	8	80	20	23	7	13	15	22	15	6					15.125
M28	lettuce	Hex	0.0003	0.3	10	7	70	7	70	12	13	11	15	19	12	7						12.714
M29	lettuce	Hex	0.0003	0.3	10	6	60	6	60	8	15	7	9	13	20							12.000
M30	lettuce	Hex	0.0003	0.3	10	10	100	10	100	17	16	20	12	15	10	12	13	16	13			14.400
M31	lettuce	Hex	0.001	1	10	6	60	4	40	7	2	3	4	3	2							3.500
M32	lettuce	Hex	0.001	1	10	7	70	5	50	6	2	1	3	2	4	7						3.571
M33	lettuce	Hex	0.001	1	10	5	50	4	40	2	2	3	6	9								4.400
M34	lettuce	Hex	0.001	1	10	8	80	4	40	2	7	2	3	4	2	2	1					2.875
M35	lettuce	Hex	0.001	1	10	9	90	3	30	1	2	3	2	3	1	1	2	6				2.333
M36	lettuce	Hex	0.003	3	10	0	0	0	0													0.000
M37	lettuce	Hex	0.003	3	10	0	0	0	0													0.000
M38	lettuce	Hex	0.003	3	10	0	0	0	0													0.000
M39	lettuce	Hex	0.003	3	10	0	0	0	0													0.000
M40	lettuce	Hex	0.003	3	10	0	0	0	0													0.000
M41	lettuce	Hex	0.01	10	10	0	0	0	0													0.000
M42	lettuce	Hex	0.01	10	10	0	0	0	0													0.000
M43	lettuce	Hex	0.01	10	10	0	0	0	0													0.000
M44	lettuce	Hex	0.01	10	10	0	0	0	0													0.000
M45	lettuce	Hex	0.01	10	10	0	0	0	0													0.000
M46	lettuce	Hex	0.03	30	10	0	0	0	0													0.000
M47	lettuce	Hex	0.03	30	10	0	0	0	0													0.000
M48	lettuce	Hex	0.03	30	10	0	0	0	0													0.000
M49	lettuce	Hex	0.03	30	10	0	0	0	0													0.000
M50	lettuce	Hex	0.03	30	10	0	0	0	0													0.000
M51	lettuce	Hex	0.1	100	10	0	0	0	0													0.000
M52	lettuce	Hex	0.1	100	10	0	0	0	0													0.000
M53	lettuce	Hex	0.1	100	10	0	0	0	0													0.000
M54	lettuce	Hex	0.1	100	10	0	0	0	0													0.000
M55	lettuce	Hex	0.1	100	10	0	0	0	0													0.000
K1	lettuce	Prop	0	0	10	7	70	7	70	12	14	28	37	26	15	45						25.286
K2	lettuce	Prop	0	0	10	7	70	7	70	14	29	26	40	20	12	38						25.571
K3	lettuce	Prop	0	0	10	9	90	9	90	25	39	20	14	21	22	26	13	16				21.778
K4	lettuce	Prop	0	0	10	10	100	10	100	37	26	38	25	11	22	8	20	17	20			22.400
K5	lettuce	Prop	0	0	10	7	70	7	70	38	25	21	27	30	14	23						25.429
K6	lettuce	Prop	0	0	10	7	70	7	70	22	33	21	20	22	12	10						20.000
K7	lettuce	Prop	0	0	10	6	60	6	60	15	11	23	25	21	26							20.167
K8	lettuce	Prop	0	0	10	7	70	7	70	31	19	8	32	18	24	16						21.143
K9	lettuce	Prop	0	0	10	10	100	10	100	22	16	23	21	17	22	16	25	22	15			19.900
K10	lettuce	Prop	0	0	10	10	100	10	100	10	17	18	16	20	19	29	32	19	12			19.200
K11	lettuce	Prop	0.00001	0.01	10	5	50	5	50	20	13	23	27	22								21.000
K12	lettuce	Prop	0.00001	0.01	10	7	70	7	70	21	15	28	19	24	11	23						20.143
K13	lettuce	Prop	0.00001	0.01	10	7	70	7	70	28	23	12	16	31	21	25						22.286
K14	lettuce	Prop	0.00001	0.01	10	6	60	6	60	22	15	21	22	23	26							21.500
K15	lettuce	Prop	0.00001	0.01	10	8	80	8	80	27	18	26	18	22	18	17	26					21.500
K16	lettuce	Prop	0.00003	0.03	10	5	50	5	50	22	24	25	23	18								22.400
K17	lettuce	Prop	0.00003	0.03	10	8	80	8	80	24	32	20	21	22	19	27	25					23.750
K18	lettuce	Prop	0.00003	0.03	10	8	80	8	80	23	25	22	24	24	21	14	32					23.125
K19	lettuce	Prop	0.00003	0.03	10	9	90	9	90	14	18	27	23	20	16	21	11	29				19.889
K20	lettuce	Prop	0.00003	0.03	10	10	100	10	100	29	26	16	25	16	19	21	20	11	15			19.800
K21	lettuce	Prop	0.0001	0.1	10	5	50	5	50	18	15	22	9	20								16.800
K22	lettuce	Prop	0.0001	0.1	10	5	50	5	50	23	33	29	17	18								24.000
K23	lettuce	Prop	0.0001	0.1	10	7	70	7	70	30	33	24	20	19	16	17						22.714
K24	lettuce	Prop	0.0001	0.1	10	8	80	8	80	22	29	22	18	22	14	17	12					19.500
K25	lettuce	Prop	0.0001	0.1	10	6	60	6	60	18	18	14	26	18	17							18.500
K26	lettuce	Prop	0.0003	0.3	10	7	70	7	70	31	25	28	15	26	14	15						22.000
K27	lettuce	Prop	0.0003	0.3	10	5	50	5	50	18	11	6	14	11								12.000
K28	lettuce	Prop	0.0003	0.3	10	8	80	8	80	14	12	21	22	16	22	9	13					16.125
K29	lettuce	Prop	0.0003	0.3	10	8	80	8	80	16	11	18	20	25	23	10	11					16.750
K30	lettuce	Prop	0.0003	0.3	10	8	80	8	80	11	48	22	34	36	10	7	10					22.250
K31	lettuce	Prop	0.001	1	10	8	80	4	40	3	4	2	2	3	5	4	2					3.125
K32	lettuce	Prop	0.001	1	10	7	70	2	20	2	4	2	2	3	2	1						2.286
K33	lettuce	Prop	0.001	1	10	9	90	3	30	6	3	2	2	1	2	4	3	2				2.778
K34	lettuce	Prop	0.001	1	10	9	90	6	60	4	5	2	3	2	2	1	1	1				2.333
K35	lettuce	Prop	0.001	1	10	5	50	4	40	1	2	3	2	1								1.800
K36	lettuce	Prop	0.003	3	10	3	30	1	10	2	1	1										1.333
K37	lettuce	Prop	0.003	3	10	1	10	0	0	1												1.000
K38	lettuce	Prop	0.003	3	10	1	10	0	0	1												1.000
K39	lettuce	Prop	0.003	3	10	1	10	0	0	2												2.000
K40	lettuce	Prop	0.003	3	10	3	30	0	0	1	2	1										1.333
K41	lettuce	Prop	0.01	10	10	0	0	0	0													0.000
K42	lettuce	Prop	0.01	10	10	0	0	0	0													0.000
K43	lettuce	Prop	0.01	10	10	0	0	0	0													0.000
K44	lettuce	Prop	0.01	10	10	0	0	0	0													0.000
K45	lettuce	Prop	0.01	10	10	0	0	0	0													0.000
K46	lettuce	Prop	0.03	30	10	0	0	0	0													0.000
K47	lettuce	Prop	0.03	30	10	0	0	0	0													0.000
K48	lettuce	Prop	0.03	30	10	0	0	0	0													0.000
K49	lettuce	Prop	0.03	30	10	0	0	0	0													0.000
K50	lettuce	Prop	0.03	30	10	0	0	0	0													0.000
K51	lettuce	Prop	0.1	100	10	0	0	0	0													0.000
K52	lettuce	Prop	0.1	100	10	0	0	0	0													0.000
K53	lettuce	Prop	0.1	100	10	0	0	0	0													0.000
K54	lettuce	Prop	0.1	100	10	0	0	0	0													0.000
K55	lettuce	Prop	0.1	100	10	0	0	0	0													0.000
V1	lettuce	Valeric	0	0	10	10	100	10	100	39	10	24	22	26	14	17	23	28	14			21.700
V2	lettuce	Valeric	0	0	10	8	80	8	80	31	38	11	17	25	23	20	11					22.000
V3	lettuce	Valeric	0	0	10	8	80	8	80	25	26	13	17	46	18	15	13					21.625
V4	lettuce	Valeric	0	0	10	7	70	7	70	35	36	40	15	24	10	15						25.000
V5	lettuce	Valeric	0	0	10	6	60	6	60	11	27	15	24	19	23							19.833
V6	lettuce	Valeric	0	0	10	7	70	7	70	16	35	30	11	13	20	17						20.286
V7	lettuce	Valeric	0	0	10	4	40	4	40	54	20	11	16									22.500
V8	lettuce	Valeric	0	0	10	9	90	9	90	35	25	17	31	28	15	30	13	22				24.000
V9	lettuce	Valeric	0	0	10	9	90	9	90	26	27	21	20	23	15	25	21	14				21.333
V10	lettuce	Valeric	0	0	10	7	70	7	70	16	22	30	25	26	12	11						20.286
V11	lettuce	Valeric	0.00001	0.01	10	6	60	6	60	26	14	20	16	43	34							25.500
V12	lettuce	Valeric	0.00001	0.01	10	7	70	7	70	35	25	11	25	20	48	18						26.000
V13	lettuce	Valeric	0.00001	0.01	10	7	70	7	70	25	45	30	15	22	16	18						24.429
V14	lettuce	Valeric	0.00001	0.01	10	7	70	7	70	22	40	19	25	30	30	11						25.286
V15	lettuce	Valeric	0.00001	0.01	10	9	90	9	90	48	32	35	35	28	20	17	16	20				27.889
V16	lettuce	Valeric	0.00003	0.03	10	7	70	7	70	25	18	25	15	20	16	37						22.286
V17	lettuce	Valeric	0.00003	0.03	10	6	60	6	60	35	46	26	30	20	11							28.000
V18	lettuce	Valeric	0.00003	0.03	10	9	90	9	90	18	20	14	38	22	26	16	20	15				21.000
V19	lettuce	Valeric	0.00003	0.03	10	8	80	8	80	13	23	30	24	20	23	22	20					21.875
V20	lettuce	Valeric	0.00003	0.03	10	8	80	8	80	25	22	30	39	25	37	36	14					28.500
V21	lettuce	Valeric	0.0001	0.1	10	7	70	7	70	29	23	33	15	34	15	12						23.000
V22	lettuce	Valeric	0.0001	0.1	10	8	80	8	80	32	14	22	16	23	16	30	20					21.625
V23	lettuce	Valeric	0.0001	0.1	10	7	70	7	70	21	32	15	17	16	33	27						23.000
V24	lettuce	Valeric	0.0001	0.1	10	9	90	9	90	26	30	34	24	18	14	19	17	18				22.222
V25	lettuce	Valeric	0.0001	0.1	10	7	70	7	70	14	26	29	21	16	20	17						20.429
V26	lettuce	Valeric	0.0003	0.3	10	5	50	5	50	20	11	15	15	23								16.800
V27	lettuce	Valeric	0.0003	0.3	10	6	60	6	60	15	10	12	13	11	7							11.333
V28	lettuce	Valeric	0.0003	0.3	10	7	70	7	70	11	12	11	21	15	22	17						15.571
V29	lettuce	Valeric	0.0003	0.3	10	6	60	6	60	15	10	12	13	11	7							11.333
V30	lettuce	Valeric	0.0003	0.3	10	7	70	7	70	15	18	12	21	16	13	9						14.857
V31	lettuce	Valeric	0.001	1	10	6	60	6	60	2	4	2	1	4	2							2.500
V32	lettuce	Valeric	0.001	1	10	6	60	4	40	4	2	2	4	3	1							2.667
V33	lettuce	Valeric	0.001	1	10	5	50	3	30	2	3	1	2	3								2.200
V34	lettuce	Valeric	0.001	1	10	7	70	4	40	16	4	2	1	3	2	3						4.429
V35	lettuce	Valeric	0.001	1	10	8	80	4	40	11	6	4	2	2	3	4	2					4.250
V36	lettuce	Valeric	0.003	3	10	0	0	0	0													0.000
V37	lettuce	Valeric	0.003	3	10	0	0	0	0													0.000
V38	lettuce	Valeric	0.003	3	10	0	0	0	0													0.000
V39	lettuce	Valeric	0.003	3	10	0	0	0	0													0.000
V40	lettuce	Valeric	0.003	3	10	0	0	0	0													0.000
V41	lettuce	Valeric	0.01	10	10	0	0	0	0													0.000
V42	lettuce	Valeric	0.01	10	10	0	0	0	0													0.000
V43	lettuce	Valeric	0.01	10	10	0	0	0	0													0.000
V44	lettuce	Valeric	0.01	10	10	0	0	0	0													0.000
V45	lettuce	Valeric	0.01	10	10	0	0	0	0													0.000
V46	lettuce	Valeric	0.03	30	10	0	0	0	0													0.000
V47	lettuce	Valeric	0.03	30	10	0	0	0	0													0.000
V48	lettuce	Valeric	0.03	30	10	0	0	0	0													0.000
V49	lettuce	Valeric	0.03	30	10	0	0	0	0													0.000
V50	lettuce	Valeric	0.03	30	10	0	0	0	0													0.000
V51	lettuce	Valeric	0.1	100	10	0	0	0	0													0.000
V52	lettuce	Valeric	0.1	100	10	0	0	0	0													0.000
V53	lettuce	Valeric	0.1	100	10	0	0	0	0													0.000
V54	lettuce	Valeric	0.1	100	10	0	0	0	0													0.000
V55	lettuce	Valeric	0.1	100	10	0	0	0	0													0.000
X1	rye	Acetic	0	0	20	6	30	6	30	72	52	89	54	37	32							56.000
X2	rye	Acetic	0	0	20	8	40	8	40	32	49	12	42	13	52	40	61					37.625
X3	rye	Acetic	0	0	20	6	30	6	30	61	66	76	50	48	40							56.833
X4	rye	Acetic	0	0	20	11	55	11	55	56	36	21	17	34	16	18	45	63	38	64		37.091
X5	rye	Acetic	0	0	20	6	30	6	30	37	41	46	20	23	44							35.167
X6	rye	Acetic	0	0	20	7	35	7	35	31	67	72	34	30	48	52						47.714
X7	rye	Acetic	0	0	20	3	15	3	15	17	42	52										37.000
X8	rye	Acetic	0	0	20	10	50	10	50	12	8	58	55	60	11	26	43	40	55			36.800
X9	rye	Acetic	0	0	20	5	25	5	25	55	23	13	11	12								22.800
X10	rye	Acetic	0	0	20	8	40	8	40	31	64	66	49	29	9	31	60					42.375
X11	rye	Acetic	0.00001	0.01	20	5	25	5	25	29	51	50	48	22								40.000
X12	rye	Acetic	0.00001	0.01	20	4	20	3	15	16	42	47	35									35.000
X13	rye	Acetic	0.00001	0.01	20	6	30	6	30	54	41	52	46	21	47							43.500
X14	rye	Acetic	0.00001	0.01	20	6	30	6	30	33	49	47	29	43	31							38.667
X15	rye	Acetic	0.00001	0.01	20	5	25	5	25	24	51	28	52	46								40.200
X16	rye	Acetic	0.00003	0.03	20	9	45	9	45	51	48	34	36	53	63	59	44	37				47.222
X17	rye	Acetic	0.00003	0.03	20	3	15	2	10	19	40	52										37.000
X18	rye	Acetic	0.00003	0.03	20	6	30	6	30	38	60	54	24	31	53							43.333
X19	rye	Acetic	0.00003	0.03	20	6	30	6	30	24	24	47	49	63	53							43.333
X20	rye	Acetic	0.00003	0.03	20	5	25	5	25	35	53	37	50	49								44.800
X21	rye	Acetic	0.0001	0.1	20	8	40	8	40	54	42	48	47	67	24	41	53					47.000
X22	rye	Acetic	0.0001	0.1	20	4	20	4	20	52	71	61	42									56.500
X23	rye	Acetic	0.0001	0.1	20	6	30	6	30	43	82	70	63	24	35							52.833
X24	rye	Acetic	0.0001	0.1	20	3	15	3	15	73	56	38										55.667
X25	rye	Acetic	0.0001	0.1	20	4	20	4	20	38	72	44	25									44.750
X26	rye	Acetic	0.0003	0.3	20	4	20	4	20	37	39	48	52									44.000
X27	rye	Acetic	0.0003	0.3	20	4	20	4	20	22	66	41	35									41.000
X28	rye	Acetic	0.0003	0.3	20	4	20	4	20	42	56	23	42									40.750
X29	rye	Acetic	0.0003	0.3	20	8	40	7	35	23	32	59	54	53	28	5	30					35.500
X30	rye	Acetic	0.0003	0.3	20	6	30	6	30	39	38	61	48	68	56							51.667
X31	rye	Acetic	0.001	1	20	7	35	6	30	16	14	54	30	65	52	48						39.857
X32	rye	Acetic	0.001	1	20	6	30	6	30	65	22	23	28	41	28							34.500
X33	rye	Acetic	0.001	1	20	5	25	5	25	52	31	32	39	52								41.200
X34	rye	Acetic	0.001	1	20	4	20	4	20	21	58	36	24									34.750
X35	rye	Acetic	0.001	1	20	7	35	7	35	48	36	53	49	46	26	24						40.286
X36	rye	Acetic	0.003	3	20	6	30	6	30	24	43	35	35	49	18							34.000
X37	rye	Acetic	0.003	3	20	6	30	5	25	30	54	18	32	27	8							28.167
X38	rye	Acetic	0.003	3	20	5	25	5	25	29	20	22	47	41								31.800
X39	rye	Acetic	0.003	3	20	4	20	4	20	18	33	46	35									33.000
X40	rye	Acetic	0.003	3	20	6	30	6	30	30	37	32	38	51	24							35.333
X41	rye	Acetic	0.01	10	20	3	15	3	15	4	6	3										4.333
X42	rye	Acetic	0.01	10	20	3	15	3	15	3	2	4										3.000
X43	rye	Acetic	0.01	10	20	2	10	1	5	4	2											3.000
X44	rye	Acetic	0.01	10	20	1	5	1	5	5												5.000
X45	rye	Acetic	0.01	10	20	2	10	1	5	3	4											3.500
X46	rye	Acetic	0.03	30	20	0	0	0	0										o			0.000
X47	rye	Acetic	0.03	30	20	0	0	0	0										o			0.000
X48	rye	Acetic	0.03	30	20	0	0	0	0										o			0.000
X49	rye	Acetic	0.03	30	20	0	0	0	0										o			0.000
X50	rye	Acetic	0.03	30	20	0	0	0	0										o			0.000
X51	rye	Acetic	0.1	100	20	0	0	0	0										o			0.000
X52	rye	Acetic	0.1	100	20	0	0	0	0										o			0.000
X53	rye	Acetic	0.1	100	20	0	0	0	0										o			0.000
X54	rye	Acetic	0.1	100	20	0	0	0	0										o			0.000
X55	rye	Acetic	0.1	100	20	0	0	0	0										o			0.000
T1	rye	Butyric	0	0	20	8	40	8	40	46	31	28	53	45	55	52	22					41.500
T2	rye	Butyric	0	0	20	8	40	8	40	48	45	38	48	59	34	46	46					45.500
T3	rye	Butyric	0	0	20	5	25	5	25	28	55	70	39	11								40.600
T4	rye	Butyric	0	0	20	4	20	4	20	39	52	48	28									41.750
T5	rye	Butyric	0	0	20	9	45	9	45	31	38	47	38	45	30	53	40	19				37.889
T6	rye	Butyric	0	0	20	7	35	7	35	15	36	25	10	67	98	27						39.714
T7	rye	Butyric	0	0	20	5	25	5	25	44	40	26	67	22								39.800
T8	rye	Butyric	0	0	20	8	40	8	40	55	64	48	41	73	24	30	34					46.125
T9	rye	Butyric	0	0	20	5	25	5	25	38	53	45	16	32								36.800
T10	rye	Butyric	0	0	20	5	25	5	25	43	50	39	34	36								40.400
T11	rye	Butyric	0.00001	0.01	20	5	25	5	25	40	72	22	38	27								39.800
T12	rye	Butyric	0.00001	0.01	20	6	30	6	30	35	60	45	25	32	23							36.667
T13	rye	Butyric	0.00001	0.01	20	7	35	7	35	45	47	41	38	30	34	35						38.571
T14	rye	Butyric	0.00001	0.01	20	3	15	3	15	49	45	42										45.333
T15	rye	Butyric	0.00001	0.01	20	6	30	6	30	51	28	49	46	20	25							36.500
T16	rye	Butyric	0.00003	0.03	20	2	10	2	10	45	36											40.500
T17	rye	Butyric	0.00003	0.03	20	3	15	3	15	47	29	38										38.000
T18	rye	Butyric	0.00003	0.03	20	8	40	8	40	83	61	63	32	28	28	31	30					44.500
T19	rye	Butyric	0.00003	0.03	20	9	45	7	35	49	50	48	37	65	23	21	16	12				35.667
T20	rye	Butyric	0.00003	0.03	20	7	35	7	35	36	42	37	40	50	57	42						43.429
T21	rye	Butyric	0.0001	0.1	20	5	25	5	25	33	44	42	38	51								41.600
T22	rye	Butyric	0.0001	0.1	20	8	40	8	40	86	31	45	52	28	55	40	30					45.875
T23	rye	Butyric	0.0001	0.1	20	10	50	9	45	20	54	34	36	78	31	45	18	32	11			35.900
T24	rye	Butyric	0.0001	0.1	20	5	25	5	25	62	32	33	41	42								42.000
T25	rye	Butyric	0.0001	0.1	20	3	15	3	15	33	27	49										36.333
T26	rye	Butyric	0.0003	0.3	20	2	10	2	10	35	50											42.500
T27	rye	Butyric	0.0003	0.3	20	5	25	5	25	39	40	14	28	20								28.200
T28	rye	Butyric	0.0003	0.3	20	7	35	7	35	63	60	35	17	50	18	19						37.429
T29	rye	Butyric	0.0003	0.3	20	6	30	6	30	31	35	28	13	24	69							33.333
T30	rye	Butyric	0.0003	0.3	20	4	20	4	20	28	84	38	21									42.750
T31	rye	Butyric	0.001	1	20	4	20	4	20	13	17	8	20									14.500
T32	rye	Butyric	0.001	1	20	6	30	6	30	28	32	28	30	18	19							25.833
T33	rye	Butyric	0.001	1	20	5	25	5	25	26	16	20	14	17								18.600
T34	rye	Butyric	0.001	1	20	5	25	5	25	13	15	17	12	22								15.800
T35	rye	Butyric	0.001	1	20	5	25	4	20	24	4	2	15	19								12.800
T36	rye	Butyric	0.003	3	20	3	15	3	15	3	2	3										2.667
T37	rye	Butyric	0.003	3	20	3	15	3	15	2	2	1										1.667
T38	rye	Butyric	0.003	3	20	4	20	3	15	4	2	2	5									3.250
T39	rye	Butyric	0.003	3	20	2	10	2	10	1	7											4.000
T40	rye	Butyric	0.003	3	20	3	15	3	15	2	6	4										4.000
T41	rye	Butyric	0.01	10	20	0	0	0	0													0.000
T42	rye	Butyric	0.01	10	20	0	0	0	0													0.000
T43	rye	Butyric	0.01	10	20	0	0	0	0													0.000
T44	rye	Butyric	0.01	10	20	0	0	0	0													0.000
T45	rye	Butyric	0.01	10	20	0	0	0	0													0.000
T46	rye	Butyric	0.03	30	20	0	0	0	0													0.000
T47	rye	Butyric	0.03	30	20	0	0	0	0													0.000
T48	rye	Butyric	0.03	30	20	0	0	0	0													0.000
T49	rye	Butyric	0.03	30	20	0	0	0	0													0.000
T50	rye	Butyric	0.03	30	20	0	0	0	0													0.000
T51	rye	Butyric	0.1	100	20	0	0	0	0													0.000
T52	rye	Butyric	0.1	100	20	0	0	0	0													0.000
T53	rye	Butyric	0.1	100	20	0	0	0	0													0.000
T54	rye	Butyric	0.1	100	20	0	0	0	0													0.000
T55	rye	Butyric	0.1	100	20	0	0	0	0													0.000
R1	rye	EBA	0	0	20	6	30	6	30	45	62	51	40	8	22							38.000
R2	rye	EBA	0	0	20	8	40	8	40	58	36	25	30	80	23	28	41					40.125
R3	rye	EBA	0	0	20	4	20	4	20	60	44	47	17									42.000
R4	rye	EBA	0	0	20	5	25	5	25	58	44	54	28	20								40.800
R5	rye	EBA	0	0	20	6	30	6	30	14	38	43	23	59	45							37.000
R6	rye	EBA	0	0	20	8	40	8	40	58	55	22	41	14	33	63	43					41.125
R7	rye	EBA	0	0	20	6	30	6	30	66	58	21	19	28	42							39.000
R8	rye	EBA	0	0	20	6	30	6	30	82	73	53	36	11	28							47.167
R9	rye	EBA	0	0	20	4	20	4	20	71	28	38	13									37.500
R10	rye	EBA	0	0	20	7	35	7	35	40	52	34	44	44	37	14						37.857
R11	rye	EBA	0.00001	0.01	20	6	30	6	30	16	28	31	43	54	48							36.667
R12	rye	EBA	0.00001	0.01	20	7	35	7	35	60	42	35	43	59	40	10						41.286
R13	rye	EBA	0.00001	0.01	20	4	20	4	20	42	37	22	60									40.250
R14	rye	EBA	0.00001	0.01	20	6	30	6	30	66	50	44	28	25	34							41.167
R15	rye	EBA	0.00001	0.01	20	5	25	5	25	40	26	51	40	25								36.400
R16	rye	EBA	0.00003	0.03	20	7	35	7	35	72	42	35	53	49	40	10						43.000
R17	rye	EBA	0.00003	0.03	20	6	30	6	30	41	44	46	46	30	35							40.333
R18	rye	EBA	0.00003	0.03	20	7	35	6	30	34	46	61	50	56	25	8						40.000
R19	rye	EBA	0.00003	0.03	20	7	35	7	35	75	55	22	29	25	24	26						36.571
R20	rye	EBA	0.00003	0.03	20	3	15	3	15	31	53	31										38.333
R21	rye	EBA	0.0001	0.1	20	4	20	4	20	6	26	27	35									23.500
R22	rye	EBA	0.0001	0.1	20	3	15	3	15	4	7	14										8.333
R23	rye	EBA	0.0001	0.1	20	5	25	5	25	30	6	8	13	10								13.400
R24	rye	EBA	0.0001	0.1	20	5	25	5	25	35	8	14	21	16								18.800
R25	rye	EBA	0.0001	0.1	20	3	15	3	15	31	11	7										16.333
R26	rye	EBA	0.0003	0.3	20	5	25	5	25	23	8	13	8	6								11.600
R27	rye	EBA	0.0003	0.3	20	6	30	6	30	14	7	16	10	11	16							12.333
R28	rye	EBA	0.0003	0.3	20	7	35	7	35	13	12	9	4	6	4	3						7.286
R29	rye	EBA	0.0003	0.3	20	10	50	10	50	29	10	25	21	26	23	19	20	3	6			18.200
R30	rye	EBA	0.0003	0.3	20	8	40	8	40	10	24	32	33	13	12	13	7					18.000
R31	rye	EBA	0.001	1	20	2	10	2	10	4	7											5.500
R32	rye	EBA	0.001	1	20	2	10	1	5	3	8											5.500
R33	rye	EBA	0.001	1	20	3	15	1	5	3	2	1	5									3.333
R34	rye	EBA	0.001	1	20	4	20	2	10	3	2	2	4									2.750
R35	rye	EBA	0.001	1	20	3	15	1	5	2	1	3										2.000
R36	rye	EBA	0.003	3	20	1	5	1	5	2												2.000
R37	rye	EBA	0.003	3	20	2	10	0	0	3	1											2.000
R38	rye	EBA	0.003	3	20	1	5	0	0	1												1.000
R39	rye	EBA	0.003	3	20	1	5	1	5	3												3.000
R40	rye	EBA	0.003	3	20	1	5	0	0	3												3.000
R41	rye	EBA	0.01	10	20	0	0	0	0													0.000
R42	rye	EBA	0.01	10	20	0	0	0	0													0.000
R43	rye	EBA	0.01	10	20	0	0	0	0													0.000
R44	rye	EBA	0.01	10	20	0	0	0	0													0.000
R45	rye	EBA	0.01	10	20	0	0	0	0													0.000
R46	rye	EBA	0.03	30	20	0	0	0	0													0.000
R47	rye	EBA	0.03	30	20	0	0	0	0													0.000
R48	rye	EBA	0.03	30	20	0	0	0	0													0.000
R49	rye	EBA	0.03	30	20	0	0	0	0													0.000
R50	rye	EBA	0.03	30	20	0	0	0	0													0.000
R51	rye	EBA	0.1	100	20	0	0	0	0													0.000
R52	rye	EBA	0.1	100	20	0	0	0	0													0.000
R53	rye	EBA	0.1	100	20	0	0	0	0													0.000
R54	rye	EBA	0.1	100	20	0	0	0	0													0.000
R55	rye	EBA	0.1	100	20	0	0	0	0													0.000
F1	rye	Hex	0	0	20	7	35	6	30	38	35	37	15	67	16	6						30.571
F2	rye	Hex	0	0	20	4	20	4	20	32	59	52	48									47.750
F3	rye	Hex	0	0	20	5	25	5	25	48	68	18	42	39								43.000
F4	rye	Hex	0	0	20	10	50	10	50	46	21	71	30	63	28	47	26	57	22			41.100
F5	rye	Hex	0	0	20	6	30	6	30	91	32	43	27	35	31							43.167
F6	rye	Hex	0	0	20	8	40	8	40	38	8	69	30	38	38	34	26					35.125
F7	rye	Hex	0	0	20	8	40	7	35	62	19	36	5	11	52	57	24					33.250
F8	rye	Hex	0	0	20	9	45	8	40	13	16	41	81	79	21	21	10	16				33.111
F9	rye	Hex	0	0	20	9	45	6	30	23	4	6	7	14	66	68	51	38				30.778
F10	rye	Hex	0	0	20	7	35	5	25	46	8	7	32	40	36	26						27.857
F11	rye	Hex	0.00001	0.01	20	10	50	8	40	24	7	62	69	44	66	47	41	16	6			38.200
F12	rye	Hex	0.00001	0.01	20	7	35	6	30	44	8	38	42	63	48	12						36.429
F13	rye	Hex	0.00001	0.01	20	5	25	5	25	81	20	42	54	30								45.400
F14	rye	Hex	0.00001	0.01	20	9	45	9	45	17	8	22	38	51	44	38	61	39				35.333
F15	rye	Hex	0.00001	0.01	20	5	25	5	25	25	24	28	41	59								35.400
F16	rye	Hex	0.00003	0.03	20	6	30	5	25	33	42	24	31	19	9							26.333
F17	rye	Hex	0.00003	0.03	20	5	25	5	25	47	49	28	51	42								43.400
F18	rye	Hex	0.00003	0.03	20	6	30	6	30	27	61	69	24	34	18							38.833
F19	rye	Hex	0.00003	0.03	20	6	30	6	30	24	46	45	35	50	62							43.667
F20	rye	Hex	0.00003	0.03	20	7	35	7	35	72	52	26	16	43	51	37						42.429
F21	rye	Hex	0.0001	0.1	20	5	25	5	25	48	66	29	31	41								43.000
F22	rye	Hex	0.0001	0.1	20	5	25	5	25	31	62	61	72	49								55.000
F23	rye	Hex	0.0001	0.1	20	5	25	5	25	13	41	35	29	28								29.200
F24	rye	Hex	0.0001	0.1	20	5	25	5	25	38	57	26	22	11								30.800
F25	rye	Hex	0.0001	0.1	20	6	30	6	30	11	42	21	37	20	24							25.833
F26	rye	Hex	0.0003	0.3	20	8	40	7	35	64	23	13	36	34	31	34	4					29.875
F27	rye	Hex	0.0003	0.3	20	3	15	3	15	11	22	63										32.000
F28	rye	Hex	0.0003	0.3	20	9	45	9	45	34	84	9	32	32	38	18	53	8				34.222
F29	rye	Hex	0.0003	0.3	20	11	55	9	45	61	13	4	46	45	27	38	7	28	23	22		28.546
F30	rye	Hex	0.0003	0.3	20	7	35	7	35	48	40	52	31	47	12	19						35.571
F31	rye	Hex	0.001	1	20	8	40	6	30	50	62	26	34	12	8	4	11					25.875
F32	rye	Hex	0.001	1	20	7	35	7	35	23	53	31	32	18	13	7						25.286
F33	rye	Hex	0.001	1	20	12	60	11	55	26	25	46	32	21	25	8	22	32	34	44	46	30.083
F34	rye	Hex	0.001	1	20	6	30	6	30	44	11	7	28	21	28							23.167
F35	rye	Hex	0.001	1	20	6	30	6	30	29	28	34	50	26	26							32.167
F36	rye	Hex	0.003	3	20	3	15	0	0	3	3	4										3.333
F37	rye	Hex	0.003	3	20	4	20	1	5	4	2	1	1									2.000
F38	rye	Hex	0.003	3	20	2	10	0	0	2	1											1.500
F39	rye	Hex	0.003	3	20	1	5	0	0	3												3.000
F40	rye	Hex	0.003	3	20	4	20	2	10	4	2	1	4									2.750
F41	rye	Hex	0.01	10	20	0	0	0	0													0.000
F42	rye	Hex	0.01	10	20	0	0	0	0													0.000
F43	rye	Hex	0.01	10	20	0	0	0	0													0.000
F44	rye	Hex	0.01	10	20	0	0	0	0													0.000
F45	rye	Hex	0.01	10	20	0	0	0	0													0.000
F46	rye	Hex	0.03	30	20	0	0	0	0													0.000
F47	rye	Hex	0.03	30	20	0	0	0	0													0.000
F48	rye	Hex	0.03	30	20	0	0	0	0													0.000
F49	rye	Hex	0.03	30	20	0	0	0	0													0.000
F50	rye	Hex	0.03	30	20	0	0	0	0													0.000
F51	rye	Hex	0.1	100	20	0	0	0	0													0.000
F52	rye	Hex	0.1	100	20	0	0	0	0													0.000
F53	rye	Hex	0.1	100	20	0	0	0	0													0.000
F54	rye	Hex	0.1	100	20	0	0	0	0													0.000
F55	rye	Hex	0.1	100	20	0	0	0	0													0.000
Q1	rye	Prop	0	0	20	6	30	6	30	64	28	37	51	19	34							38.833
Q2	rye	Prop	0	0	20	9	45	9	45	79	40	24	35	31	28	22	52	60				41.222
Q3	rye	Prop	0	0	20	5	25	5	25	54	63	41	24	40								44.400
Q4	rye	Prop	0	0	20	9	45	9	45	43	33	34	30	46	45	34	23	17				33.889
Q5	rye	Prop	0	0	20	7	35	7	35	49	60	40	23	20	35	45						38.857
Q6	rye	Prop	0	0	20	5	25	5	25	45	51	50	33	32								42.200
Q7	rye	Prop	0	0	20	7	35	7	35	72	76	44	30	40	64	48						53.429
Q8	rye	Prop	0	0	20	7	35	7	35	43	42	33	32	69	35	37						41.571
Q9	rye	Prop	0	0	20	6	30	6	30	35	50	42	31	29	43							38.333
Q10	rye	Prop	0	0	20	10	50	9	45	70	46	52	55	29	37	38	8	48	22			40.500
Q11	rye	Prop	0.00001	0.01	20	8	40	8	40	53	49	34	26	50	32	36	34					39.250
Q12	rye	Prop	0.00001	0.01	20	6	30	6	30	42	35	25	31	26	39							33.000
Q13	rye	Prop	0.00001	0.01	20	5	25	5	25	37	39	41	56	28								40.200
Q14	rye	Prop	0.00001	0.01	20	4	20	4	20	64	37	39	41									45.250
Q15	rye	Prop	0.00001	0.01	20	7	35	7	35	40	45	34	40	48	38	70						45.000
Q16	rye	Prop	0.00003	0.03	20	5	25	5	25	65	44	40	43	20								42.400
Q17	rye	Prop	0.00003	0.03	20	4	20	4	20	52	44	35	31									40.500
Q18	rye	Prop	0.00003	0.03	20	6	30	6	30	38	27	26	45	38	56							38.333
Q19	rye	Prop	0.00003	0.03	20	7	35	7	35	36	23	55	41	46	34	53						41.143
Q20	rye	Prop	0.00003	0.03	20	5	25	5	25	39	42	34	42	35								38.400
Q21	rye	Prop	0.0001	0.1	20	7	35	6	30	43	38	17	34	22	18	19						27.286
Q22	rye	Prop	0.0001	0.1	20	4	20	4	20	45	15	43	28									32.750
Q23	rye	Prop	0.0001	0.1	20	6	30	6	30	62	57	40	43	20	26							41.333
Q24	rye	Prop	0.0001	0.1	20	4	20	4	20	70	31	46	42									47.250
Q25	rye	Prop	0.0001	0.1	20	5	25	5	25	30	41	25	48	71								43.000
Q26	rye	Prop	0.0003	0.3	20	6	30	6	30	50	40	52	31	30	29							38.667
Q27	rye	Prop	0.0003	0.3	20	4	20	4	20	30	36	27	12									26.250
Q28	rye	Prop	0.0003	0.3	20	4	20	4	20	55	29	30	46									40.000
Q29	rye	Prop	0.0003	0.3	20	6	30	6	30	50	37	51	31	12	67							41.333
Q30	rye	Prop	0.0003	0.3	20	4	20	4	20	40	10	51	45									36.500
Q31	rye	Prop	0.001	1	20	8	40	8	40	28	32	11	20	33	32	30	26					26.500
Q32	rye	Prop	0.001	1	20	6	30	6	30	37	27	20	30	16	39							28.167
Q33	rye	Prop	0.001	1	20	6	30	6	30	38	43	41	36	28	44							38.333
Q34	rye	Prop	0.001	1	20	3	15	3	15	42	23	21										28.667
Q35	rye	Prop	0.001	1	20	3	15	2	10	48	22	8										26.000
Q36	rye	Prop	0.003	3	20	3	15	2	10	6	3	2										3.667
Q37	rye	Prop	0.003	3	20	1	5	1	5	2												2.000
Q38	rye	Prop	0.003	3	20	3	15	2	10	4	9	2										5.000
Q39	rye	Prop	0.003	3	20	2	10	2	10	3	4											3.500
Q40	rye	Prop	0.003	3	20	2	10	2	10	2	4											3.000
Q41	rye	Prop	0.01	10	20	0	0	0	0													0.000
Q42	rye	Prop	0.01	10	20	0	0	0	0													0.000
Q43	rye	Prop	0.01	10	20	0	0	0	0													0.000
Q44	rye	Prop	0.01	10	20	0	0	0	0													0.000
Q45	rye	Prop	0.01	10	20	0	0	0	0													0.000
Q46	rye	Prop	0.03	30	20	0	0	0	0													0.000
Q47	rye	Prop	0.03	30	20	0	0	0	0													0.000
Q48	rye	Prop	0.03	30	20	0	0	0	0													0.000
Q49	rye	Prop	0.03	30	20	0	0	0	0													0.000
Q50	rye	Prop	0.03	30	20	0	0	0	0													0.000
Q51	rye	Prop	0.1	100	20	0	0	0	0													0.000
Q52	rye	Prop	0.1	100	20	0	0	0	0													0.000
Q53	rye	Prop	0.1	100	20	0	0	0	0													0.000
Q54	rye	Prop	0.1	100	20	0	0	0	0													0.000
Q55	rye	Prop	0.1	100	20	0	0	0	0													0.000
D1	rye	Valeric	0	0	20	11	55	11	55	61	88	41	19	23	76	65	52	14	31	12		43.818
D2	rye	Valeric	0	0	20	4	20	4	20	23	44	34	35									34.000
D3	rye	Valeric	0	0	20	5	25	5	25	22	78	70	52	18								48.000
D4	rye	Valeric	0	0	20	7	35	7	35	66	49	62	50	65	19	22						47.571
D5	rye	Valeric	0	0	20	6	30	6	30	73	32	48	54	28	17							42.000
D6	rye	Valeric	0	0	20	9	45	9	45	44	45	13	71	37	50	48	55	21				42.667
D7	rye	Valeric	0	0	20	6	30	6	30	17	26	64	63	53	32							42.500
D8	rye	Valeric	0	0	20	8	40	8	40	47	56	27	37	26	64	17	57					41.375
D9	rye	Valeric	0	0	20	6	30	6	30	25	67	40	14	27	22							32.500
D10	rye	Valeric	0	0	20	9	45	9	45	17	40	38	60	77	35	34	45	16				40.222
D11	rye	Valeric	0.00001	0.01	20	4	20	4	20	56	56	52	29									48.250
D12	rye	Valeric	0.00001	0.01	20	5	25	5	25	45	47	30	53	46								44.200
D13	rye	Valeric	0.00001	0.01	20	3	15	3	15	75	62	58										65.000
D14	rye	Valeric	0.00001	0.01	20	4	20	4	20	43	41	52	29									41.250
D15	rye	Valeric	0.00001	0.01	20	5	25	5	25	35	38	54	52	61								48.000
D16	rye	Valeric	0.00003	0.03	20	4	20	3	15	40	74	37	21									43.000
D17	rye	Valeric	0.00003	0.03	20	7	35	6	30	26	63	53	71	41	39	17						44.286
D18	rye	Valeric	0.00003	0.03	20	8	40	8	40	18	29	58	57	59	43	41	43					43.500
D19	rye	Valeric	0.00003	0.03	20	6	30	6	30	30	89	59	28	34	25							44.167
D20	rye	Valeric	0.00003	0.03	20	7	35	7	35	62	46	52	37	39	41	24						43.000
D21	rye	Valeric	0.0001	0.1	20	5	25	4	20	63	23	56	70	21								46.600
D22	rye	Valeric	0.0001	0.1	20	6	30	6	30	54	39	44	43	33	25							39.667
D23	rye	Valeric	0.0001	0.1	20	4	20	4	20	29	33	24	81									41.750
D24	rye	Valeric	0.0001	0.1	20	6	30	6	30	58	31	24	59	26	39							39.500
D25	rye	Valeric	0.0001	0.1	20	5	25	4	20	38	65	40	14	35								38.400
D26	rye	Valeric	0.0003	0.3	20	4	20	4	20	64	44	45	26									44.750
D27	rye	Valeric	0.0003	0.3	20	5	25	5	25	61	69	33	39	10								42.400
D28	rye	Valeric	0.0003	0.3	20	8	40	7	35	33	58	46	23	16	23	11	8					27.250
D29	rye	Valeric	0.0003	0.3	20	8	40	8	40	83	56	44	43	53	52	28	31					48.750
D30	rye	Valeric	0.0003	0.3	20	8	40	8	40	70	61	56	50	51	14	17	22					42.625
D31	rye	Valeric	0.001	1	20	5	25	5	25	11	23	20	16	12								16.400
D32	rye	Valeric	0.001	1	20	8	40	8	40	38	24	30	17	42	7	15	13					23.250
D33	rye	Valeric	0.001	1	20	4	20	4	20	19	9	12	16									14.000
D34	rye	Valeric	0.001	1	20	5	25	5	25	22	21	25	14	2								16.800
D35	rye	Valeric	0.001	1	20	1	5	1	5	18												18.000
D36	rye	Valeric	0.003	3	20	0	0	0	0													0.000
D37	rye	Valeric	0.003	3	20	1	5	1	5	7												7.000
D38	rye	Valeric	0.003	3	20	3	15	2	10	5	7	4										5.333
D39	rye	Valeric	0.003	3	20	3	15	1	5	2	3	1										2.000
D40	rye	Valeric	0.003	3	20	1	5	0	0	1												1.000
D41	rye	Valeric	0.01	10	20	0	0	0	0													0.000
D42	rye	Valeric	0.01	10	20	0	0	0	0													0.000
D43	rye	Valeric	0.01	10	20	0	0	0	0													0.000
D44	rye	Valeric	0.01	10	20	0	0	0	0													0.000
D45	rye	Valeric	0.01	10	20	0	0	0	0													0.000
D46	rye	Valeric	0.03	30	20	0	0	0	0													0.000
D47	rye	Valeric	0.03	30	20	0	0	0	0													0.000
D48	rye	Valeric	0.03	30	20	0	0	0	0													0.000
D49	rye	Valeric	0.03	30	20	0	0	0	0													0.000
D50	rye	Valeric	0.03	30	20	0	0	0	0													0.000
D51	rye	Valeric	0.1	100	20	0	0	0	0													0.000
D52	rye	Valeric	0.1	100	20	0	0	0	0													0.000
D53	rye	Valeric	0.1	100	20	0	0	0	0													0.000
D54	rye	Valeric	0.1	100	20	0	0	0	0													0.000
D55	rye	Valeric	0.1	100	20	0	0	0	0													0.000
